# Supplementary material for: The stable traits of melanoma genetics: an alternate approach to target discovery
Source: BMC Genomics. 2012 Apr 26;13:156. doi: 10.1186/1471-2164-13-156 (PMC3362771; doi:10.1186/1471-2164-13-156)
Supplement: Additional file 2 — Table S1. Is a table listing the 3,030, 1,006 transcripts stably expressed by CMs and TMs and the 968 genomics delegates. [file 1471-2164-13-156-S2.XLSX]

## Sheet: 3000
Selected Genes	Transcript ID	Gene_Assignment	Gene Symbol
p<0.05 Positive R	7911114	NM_018012 // KIF26B // kinesin family member 26B // 1q44 // 55083 /// ENST000004	KIF26B
	8115783	NM_005990 // STK10 // serine/threonine kinase 10 // 5q35.1 // 6793 /// ENST00000	STK10
	8118622	NM_014234 // HSD17B8 // hydroxysteroid (17-beta) dehydrogenase 8 // 6p21.3 // 79	HSD17B8
	8178234	NM_014234 // HSD17B8 // hydroxysteroid (17-beta) dehydrogenase 8 // 6p21.3 // 79	HSD17B8
	8179534	NM_014234 // HSD17B8 // hydroxysteroid (17-beta) dehydrogenase 8 // 6p21.3 // 79	HSD17B8
	8155514	BC032035 // FAM27E3 // family with sequence similarity 27, member E3 // 9q13 //	FAM27E3
	7993467	NM_001143979 // NDE1 // nudE nuclear distribution gene E homolog 1 (A. nidulans)	NDE1
	8013753	NM_031934 // RAB34 // RAB34, member RAS oncogene family // 17q11.2 // 83871 ///	RAB34
	8152031	NM_001077528 // FBXO43 // F-box protein 43 // 8q22.2 // 286151 /// NM_001029860	FBXO43
	8013588	NM_015584 // POLDIP2 // polymerase (DNA-directed), delta interacting protein 2 /	POLDIP2
	8064375	NM_080725 // SRXN1 // sulfiredoxin 1 homolog (S. cerevisiae) // 20p13 // 140809	SRXN1
	8055143	BC144438 // LOC440905 // hypothetical LOC440905 // 2q21.1 // 440905 /// NR_02675	LOC440905
	8099593	NM_147182 // KCNIP4 // Kv channel interacting protein 4 // 4p15.31-p15.2 // 8033	KCNIP4
	7907960	---
	8103877	NM_001111319 // CLDN22 // claudin 22 // 4q35.1 // 53842 /// NM_024949 // WWC2 //	CLDN22
	7969153	NM_213590 // TRIM13 // tripartite motif-containing 13 // 13q14 // 10206 /// NM_0	TRIM13
	8116874	NM_001040274 // SYCP2L // synaptonemal complex protein 2-like // 6p24.2 // 22171	SYCP2L
	8045257	NM_001083538 // POTEE // POTE ankyrin domain family, member E // 2q21.1 // 44558	POTEE
	7958600	NM_033121 // ANKRD13A // ankyrin repeat domain 13A // 12q24.11 // 88455 /// ENST	ANKRD13A
	8055153	NM_001099771 // POTEF // POTE ankyrin domain family, member F // 2q21.1 // 72837	POTEF
	8171222	NM_001135565 // HDHD1A // haloacid dehalogenase-like hydrolase domain containing	HDHD1A
	8138067	NM_004227 // CYTH3 // cytohesin 3 // 7p22.1 // 9265 /// ENST00000350796 // CYTH3	CYTH3
	7946111	NM_001005168 // OR52E8 // olfactory receptor, family 52, subfamily E, member 8 /	OR52E8
	8055222	NM_001083538 // POTEE // POTE ankyrin domain family, member E // 2q21.1 // 44558	POTEE
	8169740	NM_002107 // H3F3A // H3 histone, family 3A // 1q41 // 3020 /// BC095447 // H3F3	H3F3A
	7925318	---
	8059955	NM_022449 // RAB17 // RAB17, member RAS oncogene family // 2q37.3 // 64284 /// E	RAB17
	8005089	NM_001303 // COX10 // COX10 homolog, cytochrome c oxidase assembly protein, heme	COX10
	8144082	NR_026865 // C7orf13 // chromosome 7 open reading frame 13 // 7q36 // 129790 ///	C7orf13
	8118023	NM_001517 // GTF2H4 // general transcription factor IIH, polypeptide 4, 52kDa //	GTF2H4
	8005267	NM_030665 // RAI1 // retinoic acid induced 1 // 17p11.2 // 10743 /// ENST0000035	RAI1
	8174351	NM_017681 // NUP62CL // nucleoporin 62kDa C-terminal like // Xq22.3 // 54830 ///	NUP62CL
	8027824	NM_080600 // MAG // myelin associated glycoprotein // 19q13.1 // 4099 /// NM_002	MAG
	8099612	NM_145290 // GPR125 // G protein-coupled receptor 125 // 4p15.2 // 166647 /// EN	GPR125
	8158783	NM_005085 // NUP214 // nucleoporin 214kDa // 9q34.1 // 8021 /// ENST00000359428	NUP214
	7963970	NM_006928 // SILV // silver homolog (mouse) // 12q13-q14 // 6490 /// ENST0000036	SILV
	7910124	NM_002107 // H3F3A // H3 histone, family 3A // 1q41 // 3020 /// NM_002107 // H3F	H3F3A
	8063697	NM_198976 // TH1L // TH1-like (Drosophila) // 20q13 // 51497 /// ENST00000344018	TH1L
	8160718	NR_023917 // PTENP1 // phosphatase and tensin homolog pseudogene 1 // 9p21 // 11	PTENP1
	8108256	NM_006790 // MYOT // myotilin // 5q31 // 9499 /// NM_001135940 // MYOT // myotil	MYOT
	8147469	NM_016134 // PGCP // plasma glutamate carboxypeptidase // 8q22.2 // 10404 /// EN	PGCP
	8076056	NM_001894 // CSNK1E // casein kinase 1, epsilon // 22q13.1 // 1454 /// NM_152221	CSNK1E
	8021245	NM_005215 // DCC // deleted in colorectal carcinoma // 18q21.3 // 1630 /// ENST0	DCC
	7961295	NM_176884 // TAS2R43 // taste receptor, type 2, member 43 // 12p13.2 // 259289 /	TAS2R43
	8138799	NM_014817 // TRIL // TLR4 interactor with leucine rich repeats // 7p14.3 // 9865	TRIL
	8171284	NM_000273 // GPR143 // G protein-coupled receptor 143 // Xp22.3 // 4935 /// ENST	GPR143
	7977161	NM_153046 // TDRD9 // tudor domain containing 9 // 14q32.33 // 122402 /// ENST00	TDRD9
	8151369	NM_153225 // C8orf84 // chromosome 8 open reading frame 84 // 8q21.11 // 157869	C8orf84
	8022338	NM_145290 // GPR125 // G protein-coupled receptor 125 // 4p15.2 // 166647 /// EN	GPR125
	7938746	NM_054032 // MRGPRX4 // MAS-related GPR, member X4 // 11p15.1 // 117196 /// ENST	MRGPRX4
	8168179	NM_021120 // DLG3 // discs, large homolog 3 (Drosophila) // Xq13.1 // 1741 /// N	DLG3
	8076644	NM_014351 // SULT4A1 // sulfotransferase family 4A, member 1 // 22q13.2-q13.31 /	SULT4A1
	8093839	NM_014392 // D4S234E // DNA segment on chromosome 4 (unique) 234 expressed seque	D4S234E
	8055948	---
	7964665	NM_173812 // DPY19L2 // dpy-19-like 2 (C. elegans) // 12q14.2 // 283417 /// ENST	DPY19L2
	7979351	NR_027123 // C14orf33 // chromosome 14 open reading frame 33 // 14q22.3 // 10012	C14orf33
	8061082	NM_020157 // OTOR // otoraplin // 20p12.1-p11.23 // 56914 /// ENST00000246081 //	OTOR
	7907222	NM_006902 // PRRX1 // paired related homeobox 1 // 1q24 // 5396 /// NM_022716 //	PRRX1
	7965357	NM_003774 // GALNT4 // UDP-N-acetyl-alpha-D-galactosamine:polypeptide N-acetylga	GALNT4
	8154733	NM_002197 // ACO1 // aconitase 1, soluble // 9p22-q32|9p21.1 // 48 /// ENST00000	ACO1
	8011343	NM_032598 // SPATA22 // spermatogenesis associated 22 // 17p13.3 // 84690 /// EN	SPATA22
	7971077	NM_006475 // POSTN // periostin, osteoblast specific factor // 13q13.3 // 10631	POSTN
	8015039	NM_003079 // SMARCE1 // SWI/SNF related, matrix associated, actin dependent regu	SMARCE1
	7987163	ENST00000414268 // FMN1 // formin 1 // 15q13.3 // 342184 /// ENST00000320930 //	FMN1
	7972269	NM_014305 // TGDS // TDP-glucose 4,6-dehydratase // 13q32.1 // 23483 /// ENST000	TGDS
	7907032	NM_032858 // MAEL // maelstrom homolog (Drosophila) // 1q24.1 // 84944 /// ENST0	MAEL
	8128867	NM_015076 // CDC2L6 // cell division cycle 2-like 6 (CDK8-like) // 6q21 // 23097	CDC2L6
	8165406	NM_015392 // NPDC1 // neural proliferation, differentiation and control, 1 // 9q	NPDC1
	8003611	NM_024792 // FAM57A // family with sequence similarity 57, member A // 17p13.3 /	FAM57A
	7975705	NM_194279 // ISCA2 // iron-sulfur cluster assembly 2 homolog (S. cerevisiae) //	ISCA2
	7906185	NM_144772 // APOA1BP // apolipoprotein A-I binding protein // 1q22-q21.2 // 1282	APOA1BP
	8073548	NM_019106 // SEPT3 // septin 3 // 22q13.2 // 55964 /// NM_145733 // SEPT3 // sep	2011-09-03
	8039196	NM_001081450 // LILRB3 // leukocyte immunoglobulin-like receptor, subfamily B (w	LILRB3
	8058498	NM_003468 // FZD5 // frizzled homolog 5 (Drosophila) // 2q33-q34 // 7855 /// ENS	FZD5
	7937798	---
	8074286	NM_015241 // MICAL3 // microtubule associated monoxygenase, calponin and LIM dom	MICAL3
	8084165	NM_003106 // SOX2 // SRY (sex determining region Y)-box 2 // 3q26.3-q27 // 6657	SOX2
	8011884	NM_033004 // NLRP1 // NLR family, pyrin domain containing 1 // 17p13.2 // 22861	NLRP1
	8133030	NM_002040 // GABPA // GA binding protein transcription factor, alpha subunit 60k	GABPA
	8133504	NM_032999 // GTF2I // general transcription factor IIi // 7q11.23 // 2969 /// NM	GTF2I
	7972983	NR_027480 // POTEG // POTE ankyrin domain family, member G // 14q11.2 // 404785	POTEG
	8034544	NM_005809 // PRDX2 // peroxiredoxin 2 // 19p13.2 // 7001 /// NM_181738 // PRDX2	PRDX2
	8139840	NM_001007253 // ERV3 // endogenous retroviral sequence 3 (includes zinc finger p	ERV3
	8098441	NM_001080477 // ODZ3 // odz, odd Oz/ten-m homolog 3 (Drosophila) // 4q35.1 // 55	ODZ3
	8028213	NM_198539 // ZNF568 // zinc finger protein 568 // 19q13.12 // 374900 /// ENST000	ZNF568
	7964602	NM_153377 // LRIG3 // leucine-rich repeats and immunoglobulin-like domains 3 //	LRIG3
	7996516	NM_015432 // PLEKHG4 // pleckstrin homology domain containing, family G (with Rh	PLEKHG4
	7977456	NR_027480 // POTEG // POTE ankyrin domain family, member G // 14q11.2 // 404785	POTEG
	8074170	NM_001136213 // POTEH // POTE ankyrin domain family, member H // 22q11.1 // 2378	POTEH
	7969544	NM_019080 // NDFIP2 // Nedd4 family interacting protein 2 // 13q31.1 // 54602 //	NDFIP2
	8046530	NM_021192 // HOXD11 // homeobox D11 // 2q31.1 // 3237 /// ENST00000249504 // HOX	HOXD11
	8151931	NM_033512 // TSPYL5 // TSPY-like 5 // 8q22.1 // 85453 /// ENST00000322128 // TSP	TSPYL5
	8020254	NM_031216 // SEH1L // SEH1-like (S. cerevisiae) // 18p11.21 // 81929 /// NM_0010	SEH1L
	7954481	NM_005086 // SSPN // sarcospan (Kras oncogene-associated gene) // 12p11.2 // 808	SSPN
	7926728	NM_017433 // MYO3A // myosin IIIA // 10p11.1 // 53904 /// ENST00000265944 // MYO	MYO3A
	8103986	NM_018409 // LRP2BP // LRP2 binding protein // 4q35.1 // 55805 /// ENST000003285	LRP2BP
	8167866	NM_207339 // PAGE2 // P antigen family, member 2 (prostate associated) // Xp11.2	PAGE2
	8122146	NR_026969 // LOC285735 // hypothetical LOC285735 // 6q23.2 // 285735	LOC285735
	8068100	AF490769 // NCRNA00189 // non-protein coding RNA 189 // 21q22.11 // 193629 /// B	NCRNA00189
	7971550	NM_014166 // MED4 // mediator complex subunit 4 // 13q14.2 // 29079 /// ENST0000	MED4
	7913907	NM_032588 // TRIM63 // tripartite motif-containing 63 // 1p34-p33 // 84676 /// E	TRIM63
	8092073	NM_020390 // EIF5A2 // eukaryotic translation initiation factor 5A2 // 3q26.2 //	EIF5A2
	8063668	NM_000516 // GNAS // GNAS complex locus // 20q13.3 // 2778 /// NM_080425 // GNAS	GNAS
	8178448	NM_001105564 // CCHCR1 // coiled-coil alpha-helical rod protein 1 // 6p21.3 // 5	CCHCR1
	7942372	NM_000803 // FOLR2 // folate receptor 2 (fetal) // 11q13.3-q13.5 // 2350 /// NM_	FOLR2
	8027864	NM_014364 // GAPDHS // glyceraldehyde-3-phosphate dehydrogenase, spermatogenic /	GAPDHS
	8158686	NM_003934 // FUBP3 // far upstream element (FUSE) binding protein 3 // 9q34.11-q	FUBP3
	8128818	NM_003931 // WASF1 // WAS protein family, member 1 // 6q21-q22 // 8936 /// NM_00	WASF1
	8155572	NR_024060 // FAM27A // family with sequence similarity 27, member A // 9q12 // 5	FAM27A
	7902317	NM_015978 // TNNI3K // TNNI3 interacting kinase // 1p31.1 // 51086 /// NM_001112	TNNI3K
	7993451	---
	7993586	---
	7999594	---
	7999750	---
	8124742	NM_005275 // GNL1 // guanine nucleotide binding protein-like 1 // 6p21.3 // 2794	GNL1
	8062964	NM_033542 // SYS1 // SYS1 Golgi-localized integral membrane protein homolog (S.	SYS1
	7980463	NM_012245 // SNW1 // SNW domain containing 1 // 14q24.3 // 22938 /// ENST0000026	SNW1
	8131205	NM_152744 // SDK1 // sidekick homolog 1, cell adhesion molecule (chicken) // 7p2	SDK1
	8111443	NM_181435 // C1QTNF3 // C1q and tumor necrosis factor related protein 3 // 5p13	C1QTNF3
	8165817	NM_001079855 // GYG2 // glycogenin 2 // Xp22.3 // 8908 /// NM_003918 // GYG2 //	GYG2
	8121510	NM_032194 // BXDC1 // brix domain containing 1 // 6q21 // 84154 /// ENST00000441	BXDC1
	7998055	NM_002386 // MC1R // melanocortin 1 receptor (alpha melanocyte stimulating hormo	MC1R
	8075673	NM_001082578 // RBM9 // RNA binding motif protein 9 // 22q13.1 // 23543 /// NM_0	RBM9
	8167305	NM_006579 // EBP // emopamil binding protein (sterol isomerase) // Xp11.23-p11.2	EBP
	8046515	NM_002107 // H3F3A // H3 histone, family 3A // 1q41 // 3020 /// NM_002107 // H3F	H3F3A
	8109001	NM_001127698 // SPINK5 // serine peptidase inhibitor, Kazal type 5 // 5q32 // 11	SPINK5
	7905581	NM_006271 // S100A1 // S100 calcium binding protein A1 // 1q21 // 6271 /// ENST0	S100A1
	7983228	NM_002373 // MAP1A // microtubule-associated protein 1A // 15q13-qter // 4130 //	MAP1A
	8090295	NM_017836 // SLC41A3 // solute carrier family 41, member 3 // 3q21.2-q21.3 // 54	SLC41A3
	8096675	NM_001127208 // TET2 // tet oncogene family member 2 // 4q24 // 54790 /// ENST00	TET2
	8151310	NM_000503 // EYA1 // eyes absent homolog 1 (Drosophila) // 8q13.3 // 2138 /// NM	EYA1
	8172739	NM_133431 // XAGE1D // X antigen family, member 1D // Xp11.22 // 9503 /// NM_001	XAGE1D
	8172766	NM_133431 // XAGE1D // X antigen family, member 1D // Xp11.22 // 9503 /// NM_001	XAGE1D
	8014841	NM_004774 // MED1 // mediator complex subunit 1 // 17q12-q21.1 // 5469 /// ENST0	MED1
	8138435	NM_175886 // PRPS1L1 // phosphoribosyl pyrophosphate synthetase 1-like 1 // 7p21	PRPS1L1
	8113773	NM_001182 // ALDH7A1 // aldehyde dehydrogenase 7 family, member A1 // 5q31 // 50	ALDH7A1
	8104643	AK092155 // C5orf17 // chromosome 5 open reading frame 17 // 5p14.2 // 439936	C5orf17
	7927998	NM_025130 // HKDC1 // hexokinase domain containing 1 // 10q22.1 // 80201 /// ENS	HKDC1
	7897824	NM_014874 // MFN2 // mitofusin 2 // 1p36.22 // 9927 /// NM_001127660 // MFN2 //	MFN2
	8127776	ENST00000431141 // LOC100131508 // PRO2122 // 6q14.1 // 100131508	LOC100131508
	7922008	NM_053053 // TADA1L // transcriptional adaptor 1 (HFI1 homolog, yeast)-like // 1	TADA1L
	7907830	NM_002826 // QSOX1 // quiescin Q6 sulfhydryl oxidase 1 // 1q24 // 5768 /// NM_00	QSOX1
	8076365	NM_015704 // PPPDE2 // PPPDE peptidase domain containing 2 // 22q13.2 // 27351 /	PPPDE2
	8167701	NM_133431 // XAGE1D // X antigen family, member 1D // Xp11.22 // 9503 /// NM_001	XAGE1D
	8167710	NM_133431 // XAGE1D // X antigen family, member 1D // Xp11.22 // 9503 /// NM_001	XAGE1D
	8172757	NM_133431 // XAGE1D // X antigen family, member 1D // Xp11.22 // 9503 /// NM_001	XAGE1D
	8163908	NR_003191 // GGTA1 // glycoprotein, alpha-galactosyltransferase 1 // 9q33.2-q34.	GGTA1
	8165438	NM_013379 // DPP7 // dipeptidyl-peptidase 7 // 9q34.3 // 29952 /// ENST000003715	DPP7
	7913776	NM_170743 // IL28RA // interleukin 28 receptor, alpha (interferon, lambda recept	IL28RA
	7921900	NM_053282 // SH2D1B // SH2 domain containing 1B // 1q23.3 // 117157 /// ENST0000	SH2D1B
	7911539	NM_001039577 // CCNL2 // cyclin L2 // 1p36.33 // 81669 /// NM_001144867 // CCNL2	CCNL2
	7929243	NM_017838 // NHP2 // NHP2 ribonucleoprotein homolog (yeast) // 5q35.3 // 55651 /	NHP2
	8064539	NM_019609 // CPXM1 // carboxypeptidase X (M14 family), member 1 // 20p13-p12.3 /	CPXM1
	7922382	NM_198493 // ANKRD45 // ankyrin repeat domain 45 // 1q25.1 // 339416 /// ENST000	ANKRD45
	8046536	NM_002148 // HOXD10 // homeobox D10 // 2q31.1 // 3236 /// ENST00000249501 // HOX	HOXD10
	8170891	NM_001493 // GDI1 // GDP dissociation inhibitor 1 // Xq28 // 2664 /// ENST000004	GDI1
	8178346	NM_005275 // GNL1 // guanine nucleotide binding protein-like 1 // 6p21.3 // 2794	GNL1
	8132860	NM_005228 // EGFR // epidermal growth factor receptor (erythroblastic leukemia v	EGFR
	8160935	NM_004629 // FANCG // Fanconi anemia, complementation group G // 9p13 // 2189 //	FANCG
	8089835	NM_007085 // FSTL1 // follistatin-like 1 // 3q13.33 // 11167 /// ENST00000295633	FSTL1
	8008388	NM_022827 // SPATA20 // spermatogenesis associated 20 // 17q21.33 // 64847 /// E	SPATA20
	8179648	NM_005275 // GNL1 // guanine nucleotide binding protein-like 1 // 6p21.3 // 2794	GNL1
	8102860	NM_002107 // H3F3A // H3 histone, family 3A // 1q41 // 3020 /// NM_002107 // H3F	H3F3A
	7970831	NM_007106 // UBL3 // ubiquitin-like 3 // 13q12-q13 // 5412 /// ENST00000380680 /	UBL3
	8106689	NM_001825 // CKMT2 // creatine kinase, mitochondrial 2 (sarcomeric) // 5q13.3 //	CKMT2
	7953383	NR_004387 // SCARNA10 // small Cajal body-specific RNA 10 // 12p13.31 // 692148	SCARNA10
	8118535	NM_006913 // RNF5 // ring finger protein 5 // 6p21.3 // 6048 /// NR_003129 // RN	RNF5
	8179472	NM_006913 // RNF5 // ring finger protein 5 // 6p21.3 // 6048 /// NR_003129 // RN	RNF5
	8175562	NM_016249 // MAGEC2 // melanoma antigen family C, 2 // Xq27 // 51438 /// ENST000	MAGEC2
	7929478	NM_000769 // CYP2C19 // cytochrome P450, family 2, subfamily C, polypeptide 19 /	CYP2C19
	8101284	NM_006259 // PRKG2 // protein kinase, cGMP-dependent, type II // 4q13.1-q21.1 //	PRKG2
	8160431	NR_027054 // LOC554202 // hypothetical LOC554202 // 9p21.3 // 554202	LOC554202
	7921228	NM_001145312 // ETV3 // ets variant 3 // 1q21-q23 // 2117 /// NM_005240 // ETV3	ETV3
	7911754	NM_003820 // TNFRSF14 // tumor necrosis factor receptor superfamily, member 14 (	TNFRSF14
	7934755	NM_000429 // MAT1A // methionine adenosyltransferase I, alpha // 10q22 // 4143 /	MAT1A
	8044346	NR_027244 // LOC151009 // hypothetical LOC151009 // 2q13 // 151009 /// AK056084	LOC151009
	8085340	NM_014667 // VGLL4 // vestigial like 4 (Drosophila) // 3p25.3 // 9686 /// NM_001	VGLL4
	8045470	NM_001080427 // THSD7B // thrombospondin, type I, domain containing 7B // 2q21-q	THSD7B
	8114938	NM_014790 // JAKMIP2 // janus kinase and microtubule interacting protein 2 // 5q	JAKMIP2
	8015037	---
	8151686	NM_005941 // MMP16 // matrix metallopeptidase 16 (membrane-inserted) // 8q21.3 /	MMP16
	8078805	NM_001106 // ACVR2B // activin A receptor, type IIB // 3p22 // 93 /// ENST000003	ACVR2B
	8126452	NM_000287 // PEX6 // peroxisomal biogenesis factor 6 // 6p21.1 // 5190 /// ENST0	PEX6
	8099107	NM_017816 // LYAR // Ly1 antibody reactive homolog (mouse) // 4p16.3 // 55646 //	LYAR
	8169711	NM_012084 // GLUD2 // glutamate dehydrogenase 2 // Xq24-q25 // 2747 /// ENST0000	GLUD2
	8014214	NM_001014445 // NLE1 // notchless homolog 1 (Drosophila) // 17q12 // 54475 /// N	NLE1
	7926484	---
	8076547	NR_027779 // TTLL1 // tubulin tyrosine ligase-like family, member 1 // 22q13.1 /	TTLL1
	8168646	NM_138960 // TGIF2LX // TGFB-induced factor homeobox 2-like, X-linked // Xq21.31	TGIF2LX
	8134463	NM_002523 // NPTX2 // neuronal pentraxin II // 7q21.3-q22.1 // 4885 /// ENST0000	NPTX2
	7968295	---
	8075390	NM_174977 // SEC14L4 // SEC14-like 4 (S. cerevisiae) // 22q12.2 // 284904 /// NM	SEC14L4
	8045301	NM_017751 // SMPD4 // sphingomyelin phosphodiesterase 4, neutral membrane (neutr	SMPD4
	8029551	NM_000483 // APOC2 // apolipoprotein C-II // 19q13.2 // 344 /// ENST00000252490	APOC2
	8010978	ENST00000435467 // LOC100130876 // hypothetical LOC100130876 // 17p13.3 // 10013	LOC100130876
	8112342	NM_197941 // ADAMTS6 // ADAM metallopeptidase with thrombospondin type 1 motif,	ADAMTS6
	7991374	NM_002168 // IDH2 // isocitrate dehydrogenase 2 (NADP+), mitochondrial // 15q26.	IDH2
	8034890	NM_198944 // OR7C1 // olfactory receptor, family 7, subfamily C, member 1 // 19p	OR7C1
	8129045	NM_001527 // HDAC2 // histone deacetylase 2 // 6q21 // 3066 /// ENST00000398283	HDAC2
	8137381	NM_031946 // AGAP3 // ArfGAP with GTPase domain, ankyrin repeat and PH domain 3	AGAP3
	8132043	---
	8068713	NM_002462 // MX1 // myxovirus (influenza virus) resistance 1, interferon-inducib	MX1
	8129181	NM_020399 // GOPC // golgi associated PDZ and coiled-coil motif containing // 6q	GOPC
	7899284	NM_001013642 // TRNP1 // TMF1-regulated nuclear protein 1 // 1p36.11 // 388610 /	TRNP1
	8057821	NM_018897 // DNAH7 // dynein, axonemal, heavy chain 7 // 2q32.3 // 56171 /// ENS	DNAH7
	8093462	NM_001017405 // MAEA // macrophage erythroblast attacher // 4p16.3 // 10296 ///	MAEA
	7973702	NM_001143919 // LTB4R // leukotriene B4 receptor // 14q11.2-q12 // 1241 /// NM_1	LTB4R
	8167575	NM_001127345 // GAGE12B // G antigen 12B // Xp11.23 // 729428 /// NM_001098408 /	GAGE12B
	8139832	NM_015852 // ZNF117 // zinc finger protein 117 // 7q11.21 // 51351 /// ENST00000	ZNF117
	8039389	NM_002842 // PTPRH // protein tyrosine phosphatase, receptor type, H // 19q13.4	PTPRH
	8101699	---
	8164653	NM_031432 // UCK1 // uridine-cytidine kinase 1 // 9q34.13 // 83549 /// NM_001135	UCK1
	8151030	---
	8153709	NM_012162 // FBXL6 // F-box and leucine-rich repeat protein 6 // 8q24.3 // 26233	FBXL6
	8176397	NM_139214 // TGIF2LY // TGFB-induced factor homeobox 2-like, Y-linked // Yp11.2	TGIF2LY
	8169352	NM_018698 // NXT2 // nuclear transport factor 2-like export factor 2 // Xq23 //	NXT2
	8137215	NM_001142928 // LRRC61 // leucine rich repeat containing 61 // 7q31-q35 // 65999	LRRC61
	8167584	NM_001098408 // GAGE12C // G antigen 12C // Xp11.23 // 729422 /// NM_001098418 /	GAGE12C
	8119466	NM_005586 // MDFI // MyoD family inhibitor // 6p21 // 4188 /// ENST00000230321 /	MDFI
	8160016	NM_012416 // RANBP6 // RAN binding protein 6 // 9p24.1 // 26953 /// NR_024094 //	RANBP6
	8139947	NM_032158 // NSUN5C // NOL1/NOP2/Sun domain family, member 5C // 7q11.23 // 2602	NSUN5C
	8038547	NR_002798 // NAPSB // napsin B aspartic peptidase pseudogene // 19q13.33 // 2562	NAPSB
	8129218	NM_153255 // MCM9 // minichromosome maintenance complex component 9 // 6q22.31 /	MCM9
	7928491	NM_012330 // MYST4 // MYST histone acetyltransferase (monocytic leukemia) 4 // 1	MYST4
	8173647	NM_144969 // ZDHHC15 // zinc finger, DHHC-type containing 15 // Xq13.3 // 158866	ZDHHC15
	8047127	NM_001130158 // MYO1B // myosin IB // 2q12-q34 // 4430 /// NM_012223 // MYO1B //	MYO1B
	8110841	NM_024830 // LPCAT1 // lysophosphatidylcholine acyltransferase 1 // 5p15.33 // 7	LPCAT1
	8081686	NM_033254 // BOC // Boc homolog (mouse) // 3q13.2 // 91653 /// ENST00000355385 /	BOC
	8044700	NM_020868 // DPP10 // dipeptidyl-peptidase 10 // 2q14.1 // 57628 /// NM_00100436	DPP10
	8073430	NM_001098 // ACO2 // aconitase 2, mitochondrial // 22q11.2-q13.31|22q13.2 // 50	ACO2
	8151684	AL136588 // MMP16 // matrix metallopeptidase 16 (membrane-inserted) // 8q21.3 //	MMP16
	8005166	NM_018955 // UBB // ubiquitin B // 17p12-p11.2 // 7314 /// BC000379 // UBB // ub	UBB
	8155268	NM_022490 // POLR1E // polymerase (RNA) I polypeptide E, 53kDa // 9p13.2 // 6442	POLR1E
	8059672	---
	8107673	NM_023927 // GRAMD3 // GRAM domain containing 3 // 5q23.2 // 65983 /// NM_001146	GRAMD3
	7956856	NM_001031679 // MSRB3 // methionine sulfoxide reductase B3 // 12q14.3 // 253827	MSRB3
	8137404	NM_019015 // CHPF2 // chondroitin polymerizing factor 2 // 7q36.1 // 54480 /// E	CHPF2
	7919699	NM_020205 // OTUD7B // OTU domain containing 7B // 1q21.2 // 56957 /// ENST00000	OTUD7B
	7969703	NM_002271 // IPO5 // importin 5 // 13q32.2 // 3843 /// ENST00000261574 // IPO5 /	IPO5
	7909478	NM_014388 // C1orf107 // chromosome 1 open reading frame 107 // 1q32.2 // 27042	C1orf107
	8100941	---
	8005141	NM_017775 // TTC19 // tetratricopeptide repeat domain 19 // 17p12 // 54902 /// E	TTC19
	7962185	NR_004854 // AMN1 // antagonist of mitotic exit network 1 homolog (S. cerevisiae	AMN1
	8047159	---
	8046726	NM_001130445 // SSFA2 // sperm specific antigen 2 // 2q31.3 // 6744 /// NM_00675	SSFA2
	8007250	NM_000263 // NAGLU // N-acetylglucosaminidase, alpha- // 17q21 // 4669 /// ENST0	NAGLU
	7926875	NM_012342 // BAMBI // BMP and activin membrane-bound inhibitor homolog (Xenopus	BAMBI
	8101224	---
	8158446	NM_015354 // NUP188 // nucleoporin 188kDa // 9q34.11 // 23511 /// ENST0000037257	NUP188
	7919226	NM_006468 // POLR3C // polymerase (RNA) III (DNA directed) polypeptide C (62kD)	POLR3C
	8160581	NM_005802 // TOPORS // topoisomerase I binding, arginine/serine-rich // 9p21 //	TOPORS
	7928959	NM_000314 // PTEN // phosphatase and tensin homolog // 10q23.3 // 5728 /// U9243	PTEN
	8010287	NM_030968 // C1QTNF1 // C1q and tumor necrosis factor related protein 1 // 17q25	C1QTNF1
	8179149	NM_024909 // C6orf134 // chromosome 6 open reading frame 134 // 6p21.33 // 79969	C6orf134
	8076563	NM_173467 // MCAT // malonyl CoA:ACP acyltransferase (mitochondrial) // 22q13.31	MCAT
	8115957	NM_002115 // HK3 // hexokinase 3 (white cell) // 5q35.2 // 3101 /// ENST00000292	HK3
	7999160	NM_013399 // C16orf5 // chromosome 16 open reading frame 5 // 16p13.3 // 29965 /	C16orf5
	7925320	NM_002508 // NID1 // nidogen 1 // 1q43 // 4811 /// ENST00000264187 // NID1 // ni	NID1
	8107722	NM_032446 // MEGF10 // multiple EGF-like-domains 10 // 5q33 // 84466 /// ENST000	MEGF10
	8155248	---
	8103466	NM_020116 // FSTL5 // follistatin-like 5 // 4q32.3 // 56884 /// NM_001128427 //	FSTL5
	8055214	NR_023391 // C2orf14 // chromosome 2 open reading frame 14 // 2q21.1 // 10013270	C2orf14
	7968242	NM_002097 // GTF3A // general transcription factor IIIA // 13q12.3-q13.1 // 2971	GTF3A
	8006627	NM_004773 // ZNHIT3 // zinc finger, HIT type 3 // 17q12 // 9326 /// ENST00000225	ZNHIT3
	7906878	NM_001014796 // DDR2 // discoidin domain receptor tyrosine kinase 2 // 1q23.3 //	DDR2
	8062766	NM_002466 // MYBL2 // v-myb myeloblastosis viral oncogene homolog (avian)-like 2	MYBL2
	8146738	NM_001136161 // C8orf45 // chromosome 8 open reading frame 45 // 8q13.1 // 15777	C8orf45
	8129193	NM_001042475 // C6orf204 // chromosome 6 open reading frame 204 // 6q22 // 38711	C6orf204
	7972890	NM_024719 // GRTP1 // growth hormone regulated TBC protein 1 // 13q34 // 79774 /	GRTP1
	8010243	NM_004710 // SYNGR2 // synaptogyrin 2 // 17q25.3 // 9144 /// ENST00000225777 //	SYNGR2
	8167721	NR_027250 // SSX8 // synovial sarcoma, X breakpoint 8 // Xp11.23 // 280659 /// A	SSX8
	7905329	NM_006818 // MLLT11 // myeloid/lymphoid or mixed-lineage leukemia (trithorax hom	MLLT11
	8060103	NM_016552 // ANKMY1 // ankyrin repeat and MYND domain containing 1 // 2q37.3 //	ANKMY1
	8124868	NM_001105564 // CCHCR1 // coiled-coil alpha-helical rod protein 1 // 6p21.3 // 5	CCHCR1
	7920472	NM_152263 // TPM3 // tropomyosin 3 // 1q21.2 // 7170 /// NM_001043353 // TPM3 //	TPM3
	7937330	NM_006435 // IFITM2 // interferon induced transmembrane protein 2 (1-8D) // 11p1	IFITM2
	8045210	NR_023391 // C2orf14 // chromosome 2 open reading frame 14 // 2q21.1 // 10013270	C2orf14
	8161229	NM_012166 // FBXO10 // F-box protein 10 // 9p13.2 // 26267 /// NM_001001790 // T	FBXO10
	8175539	NM_012317 // LDOC1 // leucine zipper, down-regulated in cancer 1 // Xq27 // 2364	LDOC1
	8170273	NM_005462 // MAGEC1 // melanoma antigen family C, 1 // Xq26 // 9947 /// ENST0000	MAGEC1
	8153920	NM_021061 // ZNF250 // zinc finger protein 250 // 8q24.3 // 58500 /// NM_0011096	ZNF250
	8162502	NM_000507 // FBP1 // fructose-1,6-bisphosphatase 1 // 9q22.3 // 2203 /// NM_0011	FBP1
	7976436	NM_145249 // IFI27L1 // interferon, alpha-inducible protein 27-like 1 // 14q32.1	IFI27L1
	8116520	NM_006098 // GNB2L1 // guanine nucleotide binding protein (G protein), beta poly	GNB2L1
	8017964	NM_080284 // ABCA6 // ATP-binding cassette, sub-family A (ABC1), member 6 // 17q	ABCA6
	8177834	NM_024909 // C6orf134 // chromosome 6 open reading frame 134 // 6p21.33 // 79969	C6orf134
	7987385	NM_172316 // MEIS2 // Meis homeobox 2 // 15q14 // 4212 /// NM_170677 // MEIS2 //	MEIS2
	7939952	---
	7921793	NM_032998 // DEDD // death effector domain containing // 1q23.3 // 9191 /// NM_0	DEDD
	8014925	NM_014815 // MED24 // mediator complex subunit 24 // 17q21.1 // 9862 /// NM_0010	MED24
	7944834	NM_001007249 // OR8G2 // olfactory receptor, family 8, subfamily G, member 2 //	OR8G2
	8043018	---
	8115346	NM_004045 // ATOX1 // ATX1 antioxidant protein 1 homolog (yeast) // 5q32 // 475	ATOX1
	7914282	NM_014654 // SDC3 // syndecan 3 // 1pter-p22.3 // 9672 /// ENST00000339394 // SD	SDC3
	7979529	NM_139318 // KCNH5 // potassium voltage-gated channel, subfamily H (eag-related)	KCNH5
	8030721	NM_002975 // CLEC11A // C-type lectin domain family 11, member A // 19q13.3 // 6	CLEC11A
	7933733	NM_198215 // FAM13C // family with sequence similarity 13, member C // 10q21.1 /	FAM13C
	8010967	NM_022463 // NXN // nucleoredoxin // 17p13.3 // 64359 /// ENST00000336868 // NXN	NXN
	7938741	S56770 // KCNC1 // potassium voltage-gated channel, Shaw-related subfamily, memb	KCNC1
	8140070	NM_012453 // TBL2 // transducin (beta)-like 2 // 7q11.23 // 26608 /// ENST000003	TBL2
	8020129	NM_003574 // VAPA // VAMP (vesicle-associated membrane protein)-associated prote	VAPA
	8059376	NM_001136529 // SERPINE2 // serpin peptidase inhibitor, clade E (nexin, plasmino	SERPINE2
	8005903	NM_003170 // SUPT6H // suppressor of Ty 6 homolog (S. cerevisiae) // 17q11.2 //	SUPT6H
	8041808	NM_012249 // RHOQ // ras homolog gene family, member Q // 2p21 // 23433 /// ENST	RHOQ
	8135218	NM_005824 // LRRC17 // leucine rich repeat containing 17 // 7q22.1 // 10234 ///	LRRC17
	8028104	NM_014266 // HCST // hematopoietic cell signal transducer // 19q13.1 // 10870 //	HCST
	8104856	NM_024867 // SPEF2 // sperm flagellar 2 // 5p13.2 // 79925 /// NM_144722 // SPEF	SPEF2
	7975268	NM_001172 // ARG2 // arginase, type II // 14q24.1-q24.3 // 384 /// ENST000002617	ARG2
	8077370	NM_006515 // SETMAR // SET domain and mariner transposase fusion gene // 3p26.1	SETMAR
	8010590	NM_001080519 // BAHCC1 // BAH domain and coiled-coil containing 1 // 17q25.3 //	BAHCC1
	8091698	NM_006884 // SHOX2 // short stature homeobox 2 // 3q25-q26.1 // 6474 /// NM_0030	SHOX2
	7965652	NM_002595 // PCTK2 // PCTAIRE protein kinase 2 // 12q23.1 // 5128 /// ENST000002	PCTK2
	8102792	NM_019035 // PCDH18 // protocadherin 18 // 4q31 // 54510 /// ENST00000344876 //	PCDH18
	8167577	NM_001098408 // GAGE12C // G antigen 12C // Xp11.23 // 729422 /// NM_001098418 /	GAGE12C
	8042696	NM_003124 // SPR // sepiapterin reductase (7,8-dihydrobiopterin:NADP+ oxidoreduc	SPR
	8160435	NM_176891 // IFNE // interferon, epsilon // 9p21.3 // 338376 /// AY358570 // IFN	IFNE
	8102938	NM_020724 // RNF150 // ring finger protein 150 // 4q31.21 // 57484 /// ENST00000	RNF150
	8060080	NM_001005853 // OR6B2 // olfactory receptor, family 6, subfamily B, member 2 //	OR6B2
	8165622	NM_138462 // ZMYND19 // zinc finger, MYND-type containing 19 // 9q34.3 // 116225	ZMYND19
	7973116	NM_001029991 // METT11D1 // methyltransferase 11 domain containing 1 // 14q11.2	METT11D1
	8035880	NM_006003 // UQCRFS1 // ubiquinol-cytochrome c reductase, Rieske iron-sulfur pol	UQCRFS1
	7984155	NM_003099 // SNX1 // sorting nexin 1 // 15q22.31 // 6642 /// NM_152826 // SNX1 /	SNX1
	8074330	AK302783 // LOC728212 // hypothetical LOC728212 // 22q11.21 // 728212 /// ENST00	LOC728212
	8100109	NM_000807 // GABRA2 // gamma-aminobutyric acid (GABA) A receptor, alpha 2 // 4p1	GABRA2
	8144667	---
	7952805	NR_024344 // LOC283174 // hypothetical LOC283174 // 11q25 // 283174 /// ENST0000	LOC283174
	7946245	NM_003737 // DCHS1 // dachsous 1 (Drosophila) // 11p15.4 // 8642 /// ENST0000029	DCHS1
	8003007	NM_052892 // PKD1L2 // polycystic kidney disease 1-like 2 // 16q23.2 // 114780 /	PKD1L2
	8160401	NM_002169 // IFNA5 // interferon, alpha 5 // 9p22 // 3442 /// ENST00000380212 //	IFNA5
	8147351	NM_017697 // ESRP1 // epithelial splicing regulatory protein 1 // 8q22.1 // 5484	ESRP1
	8061247	NM_018993 // RIN2 // Ras and Rab interactor 2 // 20p11.22 // 54453 /// ENST00000	RIN2
	8088919	NM_133631 // ROBO1 // roundabout, axon guidance receptor, homolog 1 (Drosophila)	ROBO1
	8028279	---
	7905700	NM_014847 // UBAP2L // ubiquitin associated protein 2-like // 1q21.3 // 9898 ///	UBAP2L
	8155048	NM_014806 // RUSC2 // RUN and SH3 domain containing 2 // 9p13.3 // 9853 /// NM_0	RUSC2
	8143294	---
	8057486	NM_005019 // PDE1A // phosphodiesterase 1A, calmodulin-dependent // 2q32.1 // 51	PDE1A
	7957386	NM_024560 // ACSS3 // acyl-CoA synthetase short-chain family member 3 // 12q21.3	ACSS3
	7984188	---
	8004485	NM_015670 // SENP3 // SUMO1/sentrin/SMT3 specific peptidase 3 // 17p13 // 26168	SENP3
	8079149	---
	8072610	NM_012179 // FBXO7 // F-box protein 7 // 22q12-q13 // 25793 /// NM_001033024 //	FBXO7
	8172204	NM_000898 // MAOB // monoamine oxidase B // Xp11.23 // 4129 /// ENST00000378069	MAOB
	8168678	BC113385 // FAM133A // family with sequence similarity 133, member A // Xq21.32	FAM133A
	8148923	NM_014665 // LRRC14 // leucine rich repeat containing 14 // 8q24.3 // 9684 /// E	LRRC14
	8167482	NM_001474 // GAGE4 // G antigen 4 // Xp11.4-p11.2 // 2576 /// NM_001098408 // GA	GAGE4
	7983928	NM_000236 // LIPC // lipase, hepatic // 15q21-q23 // 3990 /// ENST00000356113 //	LIPC
	8167562	NM_001098408 // GAGE12C // G antigen 12C // Xp11.23 // 729422 /// NM_001098418 /	GAGE12C
	8068361	NM_006933 // SLC5A3 // solute carrier family 5 (sodium/myo-inositol cotransporte	SLC5A3
	8152648	BC067796 // C8orf76 // chromosome 8 open reading frame 76 // 8q24.13 // 84933 //	C8orf76
	8051864	NM_001101330 // hCG_1645220 // hCG1645220 // 2p21 // 728819	hCG_1645220
	8034202	NM_004283 // RAB3D // RAB3D, member RAS oncogene family // 19p13.2 // 9545 /// E	RAB3D
	8019018	NM_003655 // CBX4 // chromobox homolog 4 (Pc class homolog, Drosophila) // 17q25	CBX4
	8053909	NM_014014 // SNRNP200 // small nuclear ribonucleoprotein 200kDa (U5) // 2q11.2 /	SNRNP200
	7968370	NM_194318 // B3GALTL // beta 1,3-galactosyltransferase-like // 13q12.3 // 145173	B3GALTL
	7969166	NM_173605 // KCNRG // potassium channel regulator // 13q14.2 // 283518 /// NM_19	KCNRG
	8013015	NM_181716 // CENPV // centromere protein V // 17p11.2 // 201161 /// ENST00000299	CENPV
	7990632	NM_024776 // SGK269 // NKF3 kinase family member // 15q24.3 // 79834 /// ENST000	SGK269
	8125775	AY568085 // C6orf125 // chromosome 6 open reading frame 125 // 6p21.31 // 84300	C6orf125
	7906954	NM_002585 // PBX1 // pre-B-cell leukemia homeobox 1 // 1q23 // 5087 /// ENST0000	PBX1
	8136727
	7971967	NM_014953 // DIS3 // DIS3 mitotic control homolog (S. cerevisiae) // 13q22.1 //	DIS3
	7985997	---
	8170393	NM_178124 // CXorf40A // chromosome X open reading frame 40A // Xq28 // 91966 //	CXorf40A
	7904433	NM_006623 // PHGDH // phosphoglycerate dehydrogenase // 1p12 // 26227 /// ENST00	PHGDH
	7927606	NM_001098512 // PRKG1 // protein kinase, cGMP-dependent, type I // 10q11.2 // 55	PRKG1
	7919763	NM_207042 // ENSA // endosulfine alpha // 1q21.3 // 2029 /// NM_207168 // ENSA /	ENSA
	7969979	NM_032859 // ABHD13 // abhydrolase domain containing 13 // 13q33.3 // 84945 ///	ABHD13
	7928119	NM_004096 // EIF4EBP2 // eukaryotic translation initiation factor 4E binding pro	EIF4EBP2
	8031238	NM_006847 // LILRB4 // leukocyte immunoglobulin-like receptor, subfamily B (with	LILRB4
	8117965	NM_024909 // C6orf134 // chromosome 6 open reading frame 134 // 6p21.33 // 79969	C6orf134
	8174598	NM_000640 // IL13RA2 // interleukin 13 receptor, alpha 2 // Xq13.1-q28 // 3598 /	IL13RA2
	8166925	NM_000240 // MAOA // monoamine oxidase A // Xp11.3 // 4128 /// ENST00000338702 /	MAOA
	8034416	NM_006013 // RPL10 // ribosomal protein L10 // Xq28 // 6134 /// ENST00000369817	RPL10
	7920114	NM_053055 // THEM4 // thioesterase superfamily member 4 // 1q21 // 117145 /// EN	THEM4
	8063177	NM_030777 // SLC2A10 // solute carrier family 2 (facilitated glucose transporter	SLC2A10
	8151572	NM_022133 // SNX16 // sorting nexin 16 // 8q21.13 // 64089 /// NM_152836 // SNX1	SNX16
	7899187	NM_005517 // HMGN2 // high-mobility group nucleosomal binding domain 2 // 1p36.1	HMGN2
	8151136	NM_006837 // COPS5 // COP9 constitutive photomorphogenic homolog subunit 5 (Arab	COPS5
	8005994	NM_005702 // ERAL1 // Era G-protein-like 1 (E. coli) // 17q11.2 // 26284 /// ENS	ERAL1
	8142624	NM_016945 // TAS2R16 // taste receptor, type 2, member 16 // 7q31.1-q31.3|7q31 /	TAS2R16
	7973002	AK096951 // FLJ39632 // hypothetical LOC642477 // 14q11.2 // 642477 /// ENST0000	FLJ39632
	7923453	NM_006618 // KDM5B // lysine (K)-specific demethylase 5B // 1q32.1 // 10765 ///	KDM5B
	8029340	NM_003445 // ZNF155 // zinc finger protein 155 // 19q13.2-q13.32 // 7711 /// NM_	ZNF155
	8036351	BC052603 // ZNF850P // zinc finger protein 850 pseudogene // 19q13.12 // 342892	ZNF850P
	7917357	---
	8121704	NM_138459 // NUS1 // nuclear undecaprenyl pyrophosphate synthase 1 homolog (S. c	NUS1
	8156706	NM_003275 // TMOD1 // tropomodulin 1 // 9q22.3 // 7111 /// ENST00000259365 // TM	TMOD1
	7954021	NM_001310 // CREBL2 // cAMP responsive element binding protein-like 2 // 12p13 /	CREBL2
	8141425	NM_005641 // TAF6 // TAF6 RNA polymerase II, TATA box binding protein (TBP)-asso	TAF6
	7970810	NM_003045 // SLC7A1 // solute carrier family 7 (cationic amino acid transporter,	SLC7A1
	7971335	NM_144974 // CCDC122 // coiled-coil domain containing 122 // 13q14.11 // 160857	CCDC122
	8097692	NM_001957 // EDNRA // endothelin receptor type A // 4q31.22 // 1909 /// ENST0000	EDNRA
	7904812	NM_006099 // PIAS3 // protein inhibitor of activated STAT, 3 // 1q21 // 10401 //	PIAS3
	7936835	NM_198148 // CPXM2 // carboxypeptidase X (M14 family), member 2 // 10q26.13 // 1	CPXM2
	8151496	NM_001033723 // ZNF704 // zinc finger protein 704 // 8q21.13 // 619279 /// ENST0	ZNF704
	8115010	---
	7982388	---
	7908371	BC040856 // C1orf99 // chromosome 1 open reading frame 99 // 1q31.1 // 339476	C1orf99
	8046685	NM_182678 // UBE2E3 // ubiquitin-conjugating enzyme E2E 3 (UBC4/5 homolog, yeast	UBE2E3
	7929388	NM_016341 // PLCE1 // phospholipase C, epsilon 1 // 10q23 // 51196 /// ENST00000	PLCE1
	8036242	NM_032878 // ALKBH6 // alkB, alkylation repair homolog 6 (E. coli) // 19q13.12 /	ALKBH6
	8064384	NM_033129 // SCRT2 // scratch homolog 2, zinc finger protein (Drosophila) // 20p	SCRT2
	7938989	NM_005256 // GAS2 // growth arrest-specific 2 // 11p14.3-p15.2 // 2620 /// NM_17	GAS2
	7985285	NM_014862 // ARNT2 // aryl-hydrocarbon receptor nuclear translocator 2 // 15q24	ARNT2
	7911902	NM_015102 // NPHP4 // nephronophthisis 4 // 1p36.22 // 261734 /// ENST0000037815	NPHP4
	8005097	NM_006041 // HS3ST3B1 // heparan sulfate (glucosamine) 3-O-sulfotransferase 3B1	HS3ST3B1
	8125859	NM_005643 // TAF11 // TAF11 RNA polymerase II, TATA box binding protein (TBP)-as	TAF11
	7941059	ENST00000316124 // LOC439914 // hypothetical gene supported by NM_175889 // 11q1	LOC439914
	8120585	NM_001044305 // SMAP1 // small ArfGAP 1 // 6q13 // 60682 /// NM_021940 // SMAP1	SMAP1
	8028719	NM_016941 // DLL3 // delta-like 3 (Drosophila) // 19q13 // 10683 /// NM_203486 /	DLL3
	8151223	NM_030958 // SLCO5A1 // solute carrier organic anion transporter family, member	SLCO5A1
	7908867	NM_138391 // TMEM183A // transmembrane protein 183A // 1q32.1 // 92703 /// NM_00	TMEM183A
	7984932	NM_138967 // SCAMP5 // secretory carrier membrane protein 5 // 15q24.2 // 192683	SCAMP5
	8093993	NM_152293 // TADA2B // transcriptional adaptor 2 (ADA2 homolog, yeast)-beta // 4	TADA2B
	8125825	NM_006703 // NUDT3 // nudix (nucleoside diphosphate linked moiety X)-type motif	NUDT3
	8099073	NM_002337 // LRPAP1 // low density lipoprotein receptor-related protein associat	LRPAP1
	7981919	NM_022807 // SNRPN // small nuclear ribonucleoprotein polypeptide N // 15q11.2 /	SNRPN
	8159111	NM_017588 // WDR5 // WD repeat domain 5 // 9q34 // 11091 /// NM_052821 // WDR5 /	WDR5
	7920317	NM_004515 // ILF2 // interleukin enhancer binding factor 2, 45kDa // 1q21.3 // 3	ILF2
	8021546	NM_017742 // ZCCHC2 // zinc finger, CCHC domain containing 2 // 18q21.33 // 5487	ZCCHC2
	8007794	NM_001039083 // ARL17 // ADP-ribosylation factor-like 17 // 17q21.31 // 641522 /	ARL17
	7964262	NM_001113201 // NACA // nascent polypeptide-associated complex alpha subunit //	NACA
	8163149	NM_002829 // PTPN3 // protein tyrosine phosphatase, non-receptor type 3 // 9q31	PTPN3
	8010946	NM_015721 // GEMIN4 // gem (nuclear organelle) associated protein 4 // 17p13 //	GEMIN4
	7972239	NM_032229 // SLITRK6 // SLIT and NTRK-like family, member 6 // 13q31.1 // 84189	SLITRK6
	8074597	AK302783 // LOC728212 // hypothetical LOC728212 // 22q11.21 // 728212 /// ENST00	LOC728212
	8128553	NM_147147 // BVES // blood vessel epicardial substance // 6q21 // 11149 /// NM_0	BVES
	8094169	NM_182485 // CPEB2 // cytoplasmic polyadenylation element binding protein 2 // 4	CPEB2
	8165217	NM_017617 // NOTCH1 // Notch homolog 1, translocation-associated (Drosophila) //	NOTCH1
	8112731	NM_004101 // F2RL2 // coagulation factor II (thrombin) receptor-like 2 // 5q13 /	F2RL2
	7903854	NM_001010898 // SLC6A17 // solute carrier family 6, member 17 // 1p13.3 // 38866	SLC6A17
	8050007	NM_012293 // PXDN // peroxidasin homolog (Drosophila) // 2p25 // 7837 /// ENST00	PXDN
	8107706	NM_005573 // LMNB1 // lamin B1 // 5q23.3-q31.1 // 4001 /// ENST00000261366 // LM	LMNB1
	8167526	NM_001098408 // GAGE12C // G antigen 12C // Xp11.23 // 729422 /// NM_001098418 /	GAGE12C
	8079869	NM_005778 // RBM5 // RNA binding motif protein 5 // 3p21.3 // 10181 /// ENST0000	RBM5
	7938269	NM_003320 // TUB // tubby homolog (mouse) // 11p15.5 // 7275 /// NM_177972 // TU	TUB
	8036341	NM_153257 // ZNF461 // zinc finger protein 461 // 19q13.12 // 92283 /// ENST0000	ZNF461
	7968931	NM_031431 // COG3 // component of oligomeric golgi complex 3 // 13q14.13 // 8354	COG3
	8103693	---
	8084951	NM_198565 // LRRC33 // leucine rich repeat containing 33 // 3q29 // 375387 /// E	LRRC33
	8020495	NM_138375 // CABLES1 // Cdk5 and Abl enzyme substrate 1 // 18q11.2 // 91768 ///	CABLES1
	8113873	NM_005340 // HINT1 // histidine triad nucleotide binding protein 1 // 5q31.2 //	HINT1
	8013784	---
	7899220	NM_006015 // ARID1A // AT rich interactive domain 1A (SWI-like) // 1p35.3 // 828	ARID1A
	8071185	NR_002733 // DGCR5 // DiGeorge syndrome critical region gene 5 (non-protein codi	DGCR5
	8063536	NM_003222 // TFAP2C // transcription factor AP-2 gamma (activating enhancer bind	TFAP2C
	8133633	NM_001039575 // NSUN5B // NOL1/NOP2/Sun domain family, member 5B // 7q11.23 // 1	NSUN5B
	7969192	BC051771 // FAM124A // family with sequence similarity 124A // 13q14.3 // 220108	FAM124A
	7960594	NM_001273 // CHD4 // chromodomain helicase DNA binding protein 4 // 12p13 // 110	CHD4
	8071361	AK302783 // LOC728212 // hypothetical LOC728212 // 22q11.21 // 728212 /// ENST00	LOC728212
	8148124	NM_022045 // MTBP // Mdm2, transformed 3T3 cell double minute 2, p53 binding pro	MTBP
	7925691	NM_003431 // ZNF124 // zinc finger protein 124 // 1q44 // 7678 /// ENST000003406	ZNF124
	8118890	NM_152753 // SCUBE3 // signal peptide, CUB domain, EGF-like 3 // 6p21.3 // 22266	SCUBE3
	8028311	NM_021102 // SPINT2 // serine peptidase inhibitor, Kunitz type, 2 // 19q13.1 //	SPINT2
	8022009	NM_022840 // METTL4 // methyltransferase like 4 // 18p11.32 // 64863 /// ENST000	METTL4
	8021995	NR_023925 // C18orf2 // chromosome 18 open reading frame 2 // --- // 56651 /// N	C18orf2
	8118826	NM_003093 // SNRPC // small nuclear ribonucleoprotein polypeptide C // 6p21.31 /	SNRPC
	7969179	NM_024570 // RNASEH2B // ribonuclease H2, subunit B // 13q14.3 // 79621 /// NM_0	RNASEH2B
	8091009	NM_006219 // PIK3CB // phosphoinositide-3-kinase, catalytic, beta polypeptide //	PIK3CB
	8158839	NM_013318 // BAT2L // HLA-B associated transcript 2-like // 9q34.13 // 84726 ///	BAT2L
	7908397	NM_002927 // RGS13 // regulator of G-protein signaling 13 // 1q31.2 // 6003 ///	RGS13
	8031893	NM_021089 // ZNF8 // zinc finger protein 8 // 19q13.43 // 7554 /// ENST000001965	ZNF8
	8019061	NM_000199 // SGSH // N-sulfoglucosamine sulfohydrolase // 17q25.3 // 6448 /// EN	SGSH
	8097513	NM_002413 // MGST2 // microsomal glutathione S-transferase 2 // 4q28.3 // 4258 /	MGST2
	8139699	AK127870 // FLJ45974 // FLJ45974 protein // 7p12.1 // 401337	FLJ45974
	8050507	NM_001006657 // WDR35 // WD repeat domain 35 // 2p24.1 // 57539 /// NM_020779 //	WDR35
	7982957	NM_001080541 // MGA // MAX gene associated // 15q14 // 23269 /// ENST00000219905	MGA
	8002152	NM_005072 // SLC12A4 // solute carrier family 12 (potassium/chloride transporter	SLC12A4
	8071161	AK302783 // LOC728212 // hypothetical LOC728212 // 22q11.21 // 728212 /// ENST00	LOC728212
	8115997	NM_001031677 // RAB24 // RAB24, member RAS oncogene family // 5q35.3 // 53917 //	RAB24
	7972190	NM_022118 // RBM26 // RNA binding motif protein 26 // 13q31.1 // 64062 /// ENST0	RBM26
	8055474	---
	7987145	NM_001103184 // FMN1 // formin 1 // 15q13.3 // 342184 /// ENST00000334528 // FMN	FMN1
	7938348	NM_003390 // WEE1 // WEE1 homolog (S. pombe) // 11p15.3-p15.1 // 7465 /// NM_001	WEE1
	8009301	NM_002737 // PRKCA // protein kinase C, alpha // 17q22-q23.2 // 5578 /// ENST000	PRKCA
	7940582	NM_004183 // BEST1 // bestrophin 1 // 11q13 // 7439 /// NM_001139443 // BEST1 //	BEST1
	7938951	NM_213599 // ANO5 // anoctamin 5 // 11p14.3 // 203859 /// NM_001142649 // ANO5 /	ANO5
	8038824	NM_033130 // SIGLEC10 // sialic acid binding Ig-like lectin 10 // 19q13.3 // 897	SIGLEC10
	8025984	NM_001136501 // ZNF844 // zinc finger protein 844 // 19p13.2 // 284391 /// ENST0	ZNF844
	8011320	NM_014566 // OR1D5 // olfactory receptor, family 1, subfamily D, member 5 // 17p	OR1D5
	8022342	NM_006796 // AFG3L2 // AFG3 ATPase family gene 3-like 2 (yeast) // 18p11 // 1093	AFG3L2
	8172022	NM_031442 // TMEM47 // transmembrane protein 47 // Xp11.4 // 83604 /// ENST00000	TMEM47
	7975076	NM_021979 // HSPA2 // heat shock 70kDa protein 2 // 14q24.1 // 3306 /// ENST0000	HSPA2
	8046060	---
	8142194	NM_002291 // LAMB1 // laminin, beta 1 // 7q22 // 3912 /// ENST00000222399 // LAM	LAMB1
	7933149	NM_145313 // RASGEF1A // RasGEF domain family, member 1A // 10q11.21 // 221002 /	RASGEF1A
	7961031	NM_004400 // DDX12 // DEAD/H (Asp-Glu-Ala-Asp/His) box polypeptide 12 (CHL1-like	DDX12
	7914592	NM_033504 // TMEM54 // transmembrane protein 54 // 1p35-p34 // 113452 /// ENST00	TMEM54
	8044127	NM_024093 // C2orf49 // chromosome 2 open reading frame 49 // 2q12.1 // 79074 //	C2orf49
	7969228	NM_001004127 // ALG11 // asparagine-linked glycosylation 11, alpha-1,2-mannosylt	ALG11
	8011077	NM_006224 // PITPNA // phosphatidylinositol transfer protein, alpha // 17p13.3 /	PITPNA
	7898939	NM_020448 // NIPAL3 // NIPA-like domain containing 3 // 1p36.12-p35.1 // 57185 /	NIPAL3
	8081036	NM_153184 // CADM2 // cell adhesion molecule 2 // 3p12.1 // 253559 /// ENST00000	CADM2
	8159900	NM_152629 // GLIS3 // GLIS family zinc finger 3 // 9p24.2 // 169792 /// NM_00104	GLIS3
	8094301	NM_004787 // SLIT2 // slit homolog 2 (Drosophila) // 4p15.2 // 9353 /// ENST0000	SLIT2
	7920047	NM_031420 // MRPL9 // mitochondrial ribosomal protein L9 // 1q21 // 65005 /// NM	MRPL9
	8121319	NM_018013 // SOBP // sine oculis binding protein homolog (Drosophila) // 6q21 //	SOBP
	8088952	---
	8054872	NM_014553 // TFCP2L1 // transcription factor CP2-like 1 // 2q14 // 29842 /// ENS	TFCP2L1
	8156476	NM_005392 // PHF2 // PHD finger protein 2 // 9q22.31 // 5253 /// ENST00000359246	PHF2
	8065416	NM_001322 // CST2 // cystatin SA // 20p11.21 // 1470 /// ENST00000304725 // CST2	CST2
	7967976	NM_005870 // SAP18 // Sin3A-associated protein, 18kDa // 13q12.11 // 10284 /// B	SAP18
	8046048	NM_024969 // CSRNP3 // cysteine-serine-rich nuclear protein 3 // 2q24.3 // 80034	CSRNP3
	8141374	NM_001185 // AZGP1 // alpha-2-glycoprotein 1, zinc-binding // 7q22.1 // 563 ///	AZGP1
	7969271	NM_001130912 // SUGT1 // SGT1, suppressor of G2 allele of SKP1 (S. cerevisiae) /	SUGT1
	7974372	NM_001099652 // GPR137C // G protein-coupled receptor 137C // 14q22.1 // 283554	GPR137C
	7904751	BC017770 // RBM8A // RNA binding motif protein 8A // 1q12 // 9939 /// BC071577 /	RBM8A
	8129573	NM_015529 // MOXD1 // monooxygenase, DBH-like 1 // 6q23.1-q23.3 // 26002 /// ENS	MOXD1
	8099471	NM_031950 // FGFBP2 // fibroblast growth factor binding protein 2 // 4p16 // 838	FGFBP2
	8070689	NM_007031 // HSF2BP // heat shock transcription factor 2 binding protein // 21q2	HSF2BP
	8136315	NM_144648 // LRGUK // leucine-rich repeats and guanylate kinase domain containin	LRGUK
	8044225	NM_006588 // SULT1C4 // sulfotransferase family, cytosolic, 1C, member 4 // 2q11	SULT1C4
	8022251	NM_001042388 // PPP4R1 // protein phosphatase 4, regulatory subunit 1 // 18p11.2	PPP4R1
	8165345	NM_001606 // ABCA2 // ATP-binding cassette, sub-family A (ABC1), member 2 // 9q3	ABCA2
	7923578	NM_002023 // FMOD // fibromodulin // 1q32 // 2331 /// ENST00000354955 // FMOD //	FMOD
	8129418	NM_001135648 // PTPRK // protein tyrosine phosphatase, receptor type, K // 6q22.	PTPRK
	8125091	NM_006295 // VARS // valyl-tRNA synthetase // 6p21.3 // 7407 /// ENST00000211402	VARS
	8178609	NM_006295 // VARS // valyl-tRNA synthetase // 6p21.3 // 7407 /// ENST00000211402	VARS
	8121489	NM_001634 // AMD1 // adenosylmethionine decarboxylase 1 // 6q21-q22 // 262 /// N	AMD1
	8136709	NR_003715 // LOC93432 // maltase-glucoamylase-like pseudogene // 7q34 // 93432 /	LOC93432
	8051061	NM_003353 // UCN // urocortin // 2p23-p21 // 7349 /// ENST00000296099 // UCN //	UCN
	7939723	NM_001003676 // C11orf49 // chromosome 11 open reading frame 49 // 11p11.2 // 79	C11orf49
	8019463	NM_139062 // CSNK1D // casein kinase 1, delta // 17q25 // 1453 /// NM_001893 //	CSNK1D
	8121613	NM_016104 // RWDD1 // RWD domain containing 1 // 6q13-q22.33 // 51389 /// NM_001	RWDD1
	8129134	NM_002944 // ROS1 // c-ros oncogene 1 , receptor tyrosine kinase // 6q22 // 6098	ROS1
	8155214	NM_014791 // MELK // maternal embryonic leucine zipper kinase // 9p13.2 // 9833	MELK
	8161644	---
	8104506	NM_007118 // TRIO // triple functional domain (PTPRF interacting) // 5p15.2 // 7	TRIO
	8080804	NM_153331 // KCTD6 // potassium channel tetramerisation domain containing 6 // 3	KCTD6
	8139131	NM_001635 // AMPH // amphiphysin // 7p14-p13 // 273 /// NM_139316 // AMPH // amp	AMPH
	7904907	NM_004326 // BCL9 // B-cell CLL/lymphoma 9 // 1q21 // 607 /// ENST00000234739 //	BCL9
	8004416	NM_000747 // CHRNB1 // cholinergic receptor, nicotinic, beta 1 (muscle) // 17p13	CHRNB1
	8075063	NM_022081 // HPS4 // Hermansky-Pudlak syndrome 4 // 22cen-q12.3 // 89781 /// NM_	HPS4
	8069644	NM_000484 // APP // amyloid beta (A4) precursor protein // 21q21.2|21q21.3 // 35	APP
	7908694	NM_020443 // NAV1 // neuron navigator 1 // 1q32.3 // 89796 /// ENST00000295624 /	NAV1
	7953844	NM_004400 // DDX12 // DEAD/H (Asp-Glu-Ala-Asp/His) box polypeptide 12 (CHL1-like	DDX12
	8153609	NM_032789 // PARP10 // poly (ADP-ribose) polymerase family, member 10 // 8q24.3	PARP10
	8015806	NM_001079675 // ETV4 // ets variant 4 // 17q21 // 2118 /// NM_001986 // ETV4 //	ETV4
	8143905	NM_007189 // ABCF2 // ATP-binding cassette, sub-family F (GCN20), member 2 // 7q	ABCF2
	8103812	NM_080874 // ASB5 // ankyrin repeat and SOCS box-containing 5 // 4q34.2 // 14045	ASB5
	7978997	NM_198794 // MAP4K5 // mitogen-activated protein kinase kinase kinase kinase 5 /	MAP4K5
	8132705	AF119858 // EPS15L2 // epidermal growth factor receptor pathway substrate 15-lik	EPS15L2
	7923516	NM_016243 // CYB5R1 // cytochrome b5 reductase 1 // 1p36.13-q41 // 51706 /// ENS	CYB5R1
	8171435	NM_003662 // PIR // pirin (iron-binding nuclear protein) // Xp22.2 // 8544 /// N	PIR
	8093878	NM_153717 // EVC // Ellis van Creveld syndrome // 4p16 // 2121 /// ENST000003826	EVC
	8162601	NM_153695 // ZNF367 // zinc finger protein 367 // 9q22|9q22.32 // 195828 /// ENS	ZNF367
	7952490	NM_005103 // FEZ1 // fasciculation and elongation protein zeta 1 (zygin I) // 11	FEZ1
	8029969	NM_003009 // SEPW1 // selenoprotein W, 1 // 19q13.3 // 6415 /// ENST00000396715	SEPW1
	8163257	NM_057159 // LPAR1 // lysophosphatidic acid receptor 1 // 9q31.3 // 1902 /// NM_	LPAR1
	8140500	NM_032936 // TMEM60 // transmembrane protein 60 // 7q11.23 // 85025 /// ENST0000	TMEM60
	7935535	NM_018058 // CRTAC1 // cartilage acidic protein 1 // 10q22 // 55118 /// ENST0000	CRTAC1
	7953100	NM_002014 // FKBP4 // FK506 binding protein 4, 59kDa // 12p13.33 // 2288 /// ENS	FKBP4
	8076094	NM_007068 // DMC1 // DMC1 dosage suppressor of mck1 homolog, meiosis-specific ho	DMC1
	7904691	---
	8109912	NM_001034837 // KCNIP1 // Kv channel interacting protein 1 // 5q35.1 // 30820 //	KCNIP1
	8003075	---
	7928944	NM_004670 // PAPSS2 // 3'-phosphoadenosine 5'-phosphosulfate synthase 2 // 10q23	PAPSS2
	7944832	ENST00000318460 // OR8G2 // olfactory receptor, family 8, subfamily G, member 2	OR8G2
	8094739	---
	8163784	NM_012164 // FBXW2 // F-box and WD repeat domain containing 2 // 9q34 // 26190 /	FBXW2
	8170362	---
	8029530	NM_000041 // APOE // apolipoprotein E // 19q13.2 // 348 /// ENST00000252486 // A	APOE
	7971361	NM_012345 // NUFIP1 // nuclear fragile X mental retardation protein interacting	NUFIP1
	8088602	NM_015520 // MAGI1 // membrane associated guanylate kinase, WW and PDZ domain co	MAGI1
	7970467	NM_174928 // N6AMT2 // N-6 adenine-specific DNA methyltransferase 2 (putative) /	N6AMT2
	8110318	NM_013237 // PRELID1 // PRELI domain containing 1 // 5q35.3 // 27166 /// ENST000	PRELID1
	7943051	NM_005467 // NAALAD2 // N-acetylated alpha-linked acidic dipeptidase 2 // 11q14.	NAALAD2
	7970317	NR_026580 // TFDP1 // transcription factor Dp-1 // 13q34 // 7027 /// NM_007111 /	TFDP1
	8167270	NM_177439 // FTSJ1 // FtsJ homolog 1 (E. coli) // Xp11.23 // 24140 /// NM_012280	FTSJ1
	7986359	NM_000875 // IGF1R // insulin-like growth factor 1 receptor // 15q26.3 // 3480 /	IGF1R
	7955589	NM_002135 // NR4A1 // nuclear receptor subfamily 4, group A, member 1 // 12q13 /	NR4A1
	7976443	NM_001130080 // IFI27 // interferon, alpha-inducible protein 27 // 14q32 // 3429	IFI27
	8115886	NM_032361 // THOC3 // THO complex 3 // 5q35.2 // 84321 /// ENST00000265097 // TH	THOC3
	7898869	ENST00000374555 // MDS2 // myelodysplastic syndrome 2 translocation associated /	MDS2
	7970924	NM_178006 // STARD13 // StAR-related lipid transfer (START) domain containing 13	STARD13
	8015846	NR_003562 // MPP3 // membrane protein, palmitoylated 3 (MAGUK p55 subfamily memb	MPP3
	8120011	NM_145026 // SPATS1 // spermatogenesis associated, serine-rich 1 // 6p21.1 // 22	SPATS1
	8093398	NM_006315 // PCGF3 // polycomb group ring finger 3 // 4p16.3 // 10336 /// ENST00	PCGF3
	8013222	NM_004618 // TOP3A // topoisomerase (DNA) III alpha // 17p12-p11.2 // 7156 /// E	TOP3A
	8079204	NM_006991 // ZNF197 // zinc finger protein 197 // 3p21 // 10168 /// NM_001024855	ZNF197
	8103452	NM_152543 // C4orf45 // chromosome 4 open reading frame 45 // 4q32.1 // 152940 /	C4orf45
	8085813	---
	8137596	NM_014671 // UBE3C // ubiquitin protein ligase E3C // 7q36.3 // 9690 /// ENST000	UBE3C
	8130374	NM_012177 // FBXO5 // F-box protein 5 // 6q25.2 // 26271 /// NM_001142522 // FBX	FBXO5
	8007228	NM_001130020 // ATP6V0A1 // ATPase, H+ transporting, lysosomal V0 subunit a1 //	ATP6V0A1
	8172425	NM_033518 // SLC38A5 // solute carrier family 38, member 5 // Xp11.23 // 92745 /	SLC38A5
	8018400	NM_004259 // RECQL5 // RecQ protein-like 5 // 17q25.2-q25.3 // 9400 /// NM_00100	RECQL5
	8056327	NM_004490 // GRB14 // growth factor receptor-bound protein 14 // 2q22-q24 // 288	GRB14
	8109383	NM_000827 // GRIA1 // glutamate receptor, ionotropic, AMPA 1 // 5q33|5q31.1 // 2	GRIA1
	8095303	NM_015236 // LPHN3 // latrophilin 3 // 4q13.1 // 23284 /// ENST00000280009 // LP	LPHN3
	8036079	NM_033317 // DMKN // dermokine // 19q13.12 // 93099 /// NM_001126061 // DMKN //	DMKN
	8039909	NM_001039577 // CCNL2 // cyclin L2 // 1p36.33 // 81669 /// NM_001144867 // CCNL2	CCNL2
	7983594	NM_001025248 // DUT // deoxyuridine triphosphatase // 15q15-q21.1 // 1854 /// NM	DUT
	8121601	NM_153711 // FAM26E // family with sequence similarity 26, member E // 6q22.1 //	FAM26E
	8006812	NM_002795 // PSMB3 // proteasome (prosome, macropain) subunit, beta type, 3 // 1	PSMB3
	7982829	NM_181642 // SPINT1 // serine peptidase inhibitor, Kunitz type 1 // 15q15.1 // 6	SPINT1
	8153890	NM_138367 // ZNF251 // zinc finger protein 251 // 8q24.3 // 90987 /// ENST000002	ZNF251
	8158725	NM_005157 // ABL1 // c-abl oncogene 1, receptor tyrosine kinase // 9q34.1 // 25	ABL1
	7936282	---
	7921583	NM_001098398 // COPA // coatomer protein complex, subunit alpha // 1q23-q25 // 1	COPA
	7952341	NM_024769 // ASAM // adipocyte-specific adhesion molecule // 11q24.1 // 79827 //	ASAM
	7968212	NM_006646 // WASF3 // WAS protein family, member 3 // 13q12 // 10810 /// ENST000	WASF3
	8034210	NM_198536 // TMEM205 // transmembrane protein 205 // 19p13.2 // 374882 /// NM_03	TMEM205
	8091283	NM_182943 // PLOD2 // procollagen-lysine, 2-oxoglutarate 5-dioxygenase 2 // 3q23	PLOD2
	8121087	NM_001010853 // PM20D2 // peptidase M20 domain containing 2 // 6q15 // 135293 //	PM20D2
	7983761	---
	8148973	NM_175075 // C8orf42 // chromosome 8 open reading frame 42 // 8p23.3 // 157695 /	C8orf42
	8044766	NM_016133 // INSIG2 // insulin induced gene 2 // 2q14.2 // 51141 /// ENST0000024	INSIG2
	7985159	NM_004378 // CRABP1 // cellular retinoic acid binding protein 1 // 15q24 // 1381	CRABP1
	8174086	NM_019007 // ARMCX6 // armadillo repeat containing, X-linked 6 // Xq21.33-q22.3	ARMCX6
	7955142	NM_000725 // CACNB3 // calcium channel, voltage-dependent, beta 3 subunit // 12q	CACNB3
	7897714	NM_001014765 // FBXO44 // F-box protein 44 // 1p36.22 // 93611 /// NM_033182 //	FBXO44
	8020241	NM_020232 // PSMG2 // proteasome (prosome, macropain) assembly chaperone 2 // 18	PSMG2
	8002143	NM_000229 // LCAT // lecithin-cholesterol acyltransferase // 16q22.1 // 3931 ///	LCAT
	8140859	NM_006980 // MTERF // mitochondrial transcription termination factor // 7q21-q22	MTERF
	7957126	NM_014505 // KCNMB4 // potassium large conductance calcium-activated channel, su	KCNMB4
	8093413	NM_032326 // TMEM175 // transmembrane protein 175 // 4p16.3 // 84286 /// ENST000	TMEM175
	8138084	---
	8073135	NM_019008 // SMCR7L // Smith-Magenis syndrome chromosome region, candidate 7-lik	SMCR7L
	8173381	NM_001003811 // TEX11 // testis expressed 11 // Xq13.1 // 56159 /// NM_031276 //	TEX11
	8161824	NM_017998 // C9orf40 // chromosome 9 open reading frame 40 // 9q21.13 // 55071 /	C9orf40
	7971820	NM_016075 // VPS36 // vacuolar protein sorting 36 homolog (S. cerevisiae) // 13q	VPS36
	8110882	BC132707 // FLJ33360 // FLJ33360 protein // 5p15.31 // 401172 /// NM_001001702 /	FLJ33360
	8156263	NM_006717 // SPIN1 // spindlin 1 // 9q22.1-q22.3 // 10927 /// ENST00000375859 //	SPIN1
	8132036	NM_001080529 // WIPF3 // WAS/WASL interacting protein family, member 3 // 7p14.3	WIPF3
	8021966	NM_017512 // ENOSF1 // enolase superfamily member 1 // 18p11.32 // 55556 /// NM_	ENOSF1
	7900129	NM_024676 // C1orf113 // chromosome 1 open reading frame 113 // 1p34.3 // 79729	C1orf113
	8015900	NM_032376 // TMEM101 // transmembrane protein 101 // 17q21.31 // 84336 /// ENST0	TMEM101
	7916862	NM_024911 // GPR177 // G protein-coupled receptor 177 // 1p31.3 // 79971 /// NM_	GPR177
	7998604	NM_005326 // HAGH // hydroxyacylglutathione hydrolase // 16p13.3 // 3029 /// NM_	HAGH
	8130116	NM_004690 // LATS1 // LATS, large tumor suppressor, homolog 1 (Drosophila) // 6q	LATS1
	8099685	NM_018176 // LGI2 // leucine-rich repeat LGI family, member 2 // 4p15.2 // 55203	LGI2
	8065084	AK125594 // LOC613266 // hypothetical LOC613266 // 20p12.1 // 613266	LOC613266
	8018754	NM_134268 // CYGB // cytoglobin // 17q25.3 // 114757 /// ENST00000293230 // CYGB	CYGB
	7965723	NM_015054 // UHRF1BP1L // UHRF1 binding protein 1-like // 12q23.1 // 23074 /// N	UHRF1BP1L
	8011968	NM_016060 // MED31 // mediator complex subunit 31 // 17p13.1 // 51003 /// NM_032	MED31
	8015511	NM_024119 // DHX58 // DEXH (Asp-Glu-X-His) box polypeptide 58 // 17q21.2 // 7913	DHX58
	7958202	NM_018413 // CHST11 // carbohydrate (chondroitin 4) sulfotransferase 11 // 12q /	CHST11
	8014008	NM_000386 // BLMH // bleomycin hydrolase // 17q11.2 // 642 /// ENST00000261714 /	BLMH
	7970676	NM_001007538 // SHISA2 // shisa homolog 2 (Xenopus laevis) // 13q12.13 // 387914	SHISA2
	7976496	NM_001085 // SERPINA3 // serpin peptidase inhibitor, clade A (alpha-1 antiprotei	SERPINA3
	8082667	NM_152395 // NUDT16 // nudix (nucleoside diphosphate linked moiety X)-type motif	NUDT16
	8087935	NM_022908 // NT5DC2 // 5'-nucleotidase domain containing 2 // 3p21.1 // 64943 //	NT5DC2
	7909104	NM_212503 // PCTK3 // PCTAIRE protein kinase 3 // 1q31-q32 // 5129 /// NM_002596	PCTK3
	7909144	AK094426 // LOC284581 // hypothetical protein LOC284581 // 1q32.1 // 284581 ///	LOC284581
	7952408	NM_170601 // SIAE // sialic acid acetylesterase // 11q24 // 54414 /// ENST000002	SIAE
	8179555	NM_003782 // B3GALT4 // UDP-Gal:betaGlcNAc beta 1,3-galactosyltransferase, polyp	B3GALT4
	8000284	NM_015044 // GGA2 // golgi associated, gamma adaptin ear containing, ARF binding	GGA2
	8179298	NM_001320 // CSNK2B // casein kinase 2, beta polypeptide // 6p21-p12|6p21.3 // 1	CSNK2B
	7926916	NR_024285 // ZEB1 // zinc finger E-box binding homeobox 1 // 10p11.2 // 6935 ///	ZEB1
	7965156	NM_004664 // LIN7A // lin-7 homolog A (C. elegans) // 12q21 // 8825 /// ENST0000	LIN7A
	8130598	NM_145727 // LPAL2 // lipoprotein, Lp(a)-like 2 pseudogene // 6q26-q27 // 80350	LPAL2
	8146717	NM_013257 // SGK3 // serum/glucocorticoid regulated kinase family, member 3 // 8	SGK3
	8037750	NM_001002923 // IGFL4 // IGF-like family member 4 // 19q13.32 // 444882 /// ENST	IGFL4
	8062576	NM_021931 // DHX35 // DEAH (Asp-Glu-Ala-His) box polypeptide 35 // 20q11.22-q12	DHX35
	8071044
	7976073	NM_013231 // FLRT2 // fibronectin leucine rich transmembrane protein 2 // 14q24-	FLRT2
	8118655	NM_003782 // B3GALT4 // UDP-Gal:betaGlcNAc beta 1,3-galactosyltransferase, polyp	B3GALT4
	8178264	NM_003782 // B3GALT4 // UDP-Gal:betaGlcNAc beta 1,3-galactosyltransferase, polyp	B3GALT4
	8113504	NM_004772 // C5orf13 // chromosome 5 open reading frame 13 // 5q22.1 // 9315 ///	C5orf13
	7899851	NM_052998 // ADC // arginine decarboxylase // 1p33-p34.3 // 113451 /// ENST00000	ADC
	8172647	NM_003785 // PAGE1 // P antigen family, member 1 (prostate associated) // Xp11.2	PAGE1
	7929065	NM_001548 // IFIT1 // interferon-induced protein with tetratricopeptide repeats	IFIT1
	8006409	NM_003885 // CDK5R1 // cyclin-dependent kinase 5, regulatory subunit 1 (p35) //	CDK5R1
	8014264	NM_000286 // PEX12 // peroxisomal biogenesis factor 12 // 17q12 // 5193 /// ENST	PEX12
	8110971	NM_138809 // CMBL // carboxymethylenebutenolidase homolog (Pseudomonas) // 5p15.	CMBL
	8147766	NM_003506 // FZD6 // frizzled homolog 6 (Drosophila) // 8q22.3-q23.1 // 8323 ///	FZD6
	8021120	NM_152470 // RNF165 // ring finger protein 165 // 18q21.1 // 494470 /// ENST0000	RNF165
	8161446	BC032035 // FAM27E3 // family with sequence similarity 27, member E3 // 9q13 //	FAM27E3
	7986383	NM_000875 // IGF1R // insulin-like growth factor 1 receptor // 15q26.3 // 3480 /	IGF1R
	8092661	NM_001879 // MASP1 // mannan-binding lectin serine peptidase 1 (C4/C2 activating	MASP1
	8165672	L23320 // RFC1 // replication factor C (activator 1) 1, 145kDa // 4p14-p13 // 59	RFC1
	8062174	NM_198398 // ERGIC3 // ERGIC and golgi 3 // 20pter-q12 // 51614 /// NM_015966 //	ERGIC3
	7953098	---
	8085118	---
	7909730	NM_001017425 // KCNK2 // potassium channel, subfamily K, member 2 // 1q41 // 377	KCNK2
	8131967	---
	7952205	NM_006500 // MCAM // melanoma cell adhesion molecule // 11q23.3 // 4162 /// ENST	MCAM
	8043209	NM_016494 // RNF181 // ring finger protein 181 // 2p11.2 // 51255 /// ENST000003	RNF181
	8020267	NM_032142 // CEP192 // centrosomal protein 192kDa // 18p11.21 // 55125 /// ENST0	CEP192
	8145055	NM_006129 // BMP1 // bone morphogenetic protein 1 // 8p21.3 // 649 /// NM_006128	BMP1
	8154512	NM_001040272 // ADAMTSL1 // ADAMTS-like 1 // 9p22.2-p22.1 // 92949 /// ENST00000	ADAMTSL1
	8059279	NM_004438 // EPHA4 // EPH receptor A4 // 2q36.1 // 2043 /// ENST00000281821 // E	EPHA4
	7985066	NM_152335 // C15orf27 // chromosome 15 open reading frame 27 // 15q24.2 // 12359	C15orf27
	8139264	NR_003655 // POLR2J4 // polymerase (RNA) II (DNA directed) polypeptide J4, pseud	POLR2J4
	8140878	NM_194455 // KRIT1 // KRIT1, ankyrin repeat containing // 7q21-q22 // 889 /// NM	KRIT1
	8176230	NM_171998 // RAB39B // RAB39B, member RAS oncogene family // Xq28 // 116442 ///	RAB39B
	8071051	AK124122 // LOC389832 // hypothetical LOC389832 // --- // 389832 /// AK126241 //	LOC389832
	8132013	NM_004067 // CHN2 // chimerin (chimaerin) 2 // 7p15.3 // 1124 /// NM_001039936 /	CHN2
	8060988	NM_014962 // BTBD3 // BTB (POZ) domain containing 3 // 20p12.2 // 22903 /// NM_1	BTBD3
	8047788	NM_003812 // ADAM23 // ADAM metallopeptidase domain 23 // 2q33 // 8745 /// ENST0	ADAM23
	8146130	NM_032336 // GINS4 // GINS complex subunit 4 (Sld5 homolog) // 8p11.21 // 84296	GINS4
	8138086	---
	7962499	NM_004719 // SFRS2IP // splicing factor, arginine/serine-rich 2, interacting pro	SFRS2IP
	8168589	NM_021998 // ZNF711 // zinc finger protein 711 // Xq21.1-q21.2 // 7552 /// ENST0	ZNF711
	8046333	NM_024843 // CYBRD1 // cytochrome b reductase 1 // 2q31.1 // 79901 /// NM_001127	CYBRD1
	8127446	NM_001851 // COL9A1 // collagen, type IX, alpha 1 // 6q12-q14 // 1297 /// NM_078	COL9A1
	7950899	NM_022337 // RAB38 // RAB38, member RAS oncogene family // 11q14 // 23682 /// EN	RAB38
	7946109	NM_001005167 // OR52E6 // olfactory receptor, family 52, subfamily E, member 6 /	OR52E6
	7908639	NM_018265 // C1orf106 // chromosome 1 open reading frame 106 // 1q32.1 // 55765	C1orf106
	7906235	NM_005973 // PRCC // papillary renal cell carcinoma (translocation-associated) /	PRCC
	7944829	ENST00000318460 // OR8G2 // olfactory receptor, family 8, subfamily G, member 2	OR8G2
	8069541	NM_022136 // SAMSN1 // SAM domain, SH3 domain and nuclear localization signals 1	SAMSN1
	8142345	NM_014705 // DOCK4 // dedicator of cytokinesis 4 // 7q31.1 // 9732 /// ENST00000	DOCK4
	8113551	NM_001085377 // MCC // mutated in colorectal cancers // 5q21 // 4163 /// NM_0023	MCC
	7913187	NM_181719 // TMCO4 // transmembrane and coiled-coil domains 4 // 1p36.13 // 2551	TMCO4
	7971027	NM_013338 // ALG5 // asparagine-linked glycosylation 5, dolichyl-phosphate beta-	ALG5
	7977978	NM_005864 // EFS // embryonal Fyn-associated substrate // 14q11.2-q12 // 10278 /	EFS
	8149685	NM_139278 // LGI3 // leucine-rich repeat LGI family, member 3 // 8p21.3 // 20319	LGI3
	8009685	NM_004252 // SLC9A3R1 // solute carrier family 9 (sodium/hydrogen exchanger), me	SLC9A3R1
	8111998	NM_021072 // HCN1 // hyperpolarization activated cyclic nucleotide-gated potassi	HCN1
	7943530	NM_000829 // GRIA4 // glutamate receptor, ionotrophic, AMPA 4 // 11q22 // 2893 /	GRIA4
	7957379	NM_005593 // MYF5 // myogenic factor 5 // 12q21 // 4617 /// ENST00000228644 // M	MYF5
	7953321	NM_002342 // LTBR // lymphotoxin beta receptor (TNFR superfamily, member 3) // 1	LTBR
	8074371	NM_022719 // DGCR14 // DiGeorge syndrome critical region gene 14 // 22q11.21|22q	DGCR14
	8011112	---
	8116168	NM_017838 // NHP2 // NHP2 ribonucleoprotein homolog (yeast) // 5q35.3 // 55651 /	NHP2
	8127977	NM_001159677 // SYNCRIP // synaptotagmin binding, cytoplasmic RNA interacting pr	SYNCRIP
	7982738	NM_014952 // BAHD1 // bromo adjacent homology domain containing 1 // 15q15.1 //	BAHD1
	7971134	NM_025138 // C13orf23 // chromosome 13 open reading frame 23 // 13q13.3 // 80209	C13orf23
	8071375	AK302783 // LOC728212 // hypothetical LOC728212 // 22q11.21 // 728212 /// ENST00	LOC728212
	8011200	NM_052928 // SMYD4 // SET and MYND domain containing 4 // 17p13.3 // 114826 ///	SMYD4
	8045455	NM_014607 // UBXN4 // UBX domain protein 4 // 2q21.3 // 23190 /// ENST0000027263	UBXN4
	7963826	NM_006741 // PPP1R1A // protein phosphatase 1, regulatory (inhibitor) subunit 1A	PPP1R1A
	8153684	NM_012079 // DGAT1 // diacylglycerol O-acyltransferase homolog 1 (mouse) // 8q24	DGAT1
	8153939	NM_012079 // DGAT1 // diacylglycerol O-acyltransferase homolog 1 (mouse) // 8q24	DGAT1
	7984569	NM_017691 // LRRC49 // leucine rich repeat containing 49 // 15q23 // 54839 /// E	LRRC49
	8007028	NM_007359 // CASC3 // cancer susceptibility candidate 3 // 17q11-q21.3 // 22794	CASC3
	7935002	NM_003133 // SRP9 // signal recognition particle 9kDa // 1q42.12 // 6726 /// NM_	SRP9
	7961198	NM_006611 // KLRA1 // killer cell lectin-like receptor subfamily A, member 1 //	KLRA1
	8149979	NM_001010906 // C8orf80 // chromosome 8 open reading frame 80 // 8p21.1 // 38964	C8orf80
	8000409	NM_005517 // HMGN2 // high-mobility group nucleosomal binding domain 2 // 1p36.1	HMGN2
	8135688	NM_016200 // LSM8 // LSM8 homolog, U6 small nuclear RNA associated (S. cerevisia	LSM8
	7935572	NM_032709 // PYROXD2 // pyridine nucleotide-disulphide oxidoreductase domain 2 /	PYROXD2
	7962427	NM_031292 // PUS7L // pseudouridylate synthase 7 homolog (S. cerevisiae)-like //	PUS7L
	8171229	NM_004650 // PNPLA4 // patatin-like phospholipase domain containing 4 // Xp22.3	PNPLA4
	7971541	NM_003850 // SUCLA2 // succinate-CoA ligase, ADP-forming, beta subunit // 13q12.	SUCLA2
	8094677	---
	7989253	NM_024755 // SLTM // SAFB-like, transcription modulator // 15q22.1 // 79811 ///	SLTM
	7972259	NM_001922 // DCT // dopachrome tautomerase (dopachrome delta-isomerase, tyrosine	DCT
	8147756	NM_024812 // BAALC // brain and acute leukemia, cytoplasmic // 8q22.3 // 79870 /	BAALC
	8098204	NM_001873 // CPE // carboxypeptidase E // 4q32.3 // 1363 /// ENST00000402744 //	CPE
	8011339	NM_003553 // OR1E1 // olfactory receptor, family 1, subfamily E, member 1 // 17p	OR1E1
	8023889	NM_001025101 // MBP // myelin basic protein // 18q23 // 4155 /// NM_001025081 //	MBP
	7966621	NM_006843 // SDS // serine dehydratase // 12q24.13 // 10993 /// ENST00000257549	SDS
	8160722	NM_018449 // UBAP2 // ubiquitin associated protein 2 // 9p13.3 // 55833 /// ENST	UBAP2
	8085531	NM_022497 // MRPS25 // mitochondrial ribosomal protein S25 // 3p25 // 64432 ///	MRPS25
	8039706	NM_005773 // ZNF256 // zinc finger protein 256 // 19q13.43 // 10172 /// ENST0000	ZNF256
	8088739	NM_198271 // LMOD3 // leiomodin 3 (fetal) // 3p14.1 // 56203 /// ENST00000420581	LMOD3
	8046062	NM_152381 // XIRP2 // xin actin-binding repeat containing 2 // 2q24.3 // 129446	XIRP2
	7937876	AK097749 // C11orf36 // chromosome 11 open reading frame 36 // 11p15.4 // 283303	C11orf36
	8115144	NM_001012301 // ARSI // arylsulfatase family, member I // 5q32 // 340075 /// ENS	ARSI
	8134785	BC056606 // SPDYE3 // speedy homolog E3 (Xenopus laevis) // 7q22.1 // 441272 ///	SPDYE3
	8164872	NM_181491 // MED22 // mediator complex subunit 22 // 9q34.2 // 6837 /// NM_13364	MED22
	8040419	NM_005378 // MYCN // v-myc myelocytomatosis viral related oncogene, neuroblastom	MYCN
	8043393	NM_018271 // THNSL2 // threonine synthase-like 2 (S. cerevisiae) // 2p11.2 // 55	THNSL2
	7923394	NM_138795 // ARL8A // ADP-ribosylation factor-like 8A // 1q32.1 // 127829 /// EN	ARL8A
	8164580	NM_004878 // PTGES // prostaglandin E synthase // 9q34.3 // 9536 /// ENST0000034	PTGES
	7991182	---
	7920903	NM_003145 // SSR2 // signal sequence receptor, beta (translocon-associated prote	SSR2
	8166583	---
	8083233	NM_003412 // ZIC1 // Zic family member 1 (odd-paired homolog, Drosophila) // 3q2	ZIC1
	8122071	NM_005021 // ENPP3 // ectonucleotide pyrophosphatase/phosphodiesterase 3 // 6q22	ENPP3
	8057004	NM_001077197 // PDE11A // phosphodiesterase 11A // 2q31.2 // 50940 /// NM_016953	PDE11A
	8100298	NM_001014446 // OCIAD2 // OCIA domain containing 2 // 4p11 // 132299 /// NM_1523	OCIAD2
	8071301	NM_152906 // C22orf25 // chromosome 22 open reading frame 25 // 22q11.21 // 1289	C22orf25
	7981990	NR_003335 // SNORD116-21 // small nucleolar RNA, C/D box 116-21 // 15q11.2 // 10	SNORD116-21
	8045142	NM_025029 // FAM128B // family with sequence similarity 128, member B // 2q21.1	FAM128B
	8044189	---
	7969374	NM_024808 // C13orf34 // chromosome 13 open reading frame 34 // 13q22.1 // 79866	C13orf34
	7970262	NM_001008895 // CUL4A // cullin 4A // 13q34 // 8451 /// NM_003589 // CUL4A // cu	CUL4A
	7936996	NM_001004298 // C10orf90 // chromosome 10 open reading frame 90 // 10q26.2 // 11	C10orf90
	8097717	NM_024605 // ARHGAP10 // Rho GTPase activating protein 10 // 4q31.23 // 79658 //	ARHGAP10
	8088436	BC050317 // C3orf67 // chromosome 3 open reading frame 67 // 3p14.2 // 200844 //	C3orf67
	8116831	NM_003220 // TFAP2A // transcription factor AP-2 alpha (activating enhancer bind	TFAP2A
	7915156	NM_002699 // POU3F1 // POU class 3 homeobox 1 // 1p34.1 // 5453 /// ENST00000373	POU3F1
	8116707	AY870321 // KU-MEL-3 // KU-MEL-3 // --- // 497048 /// BC130655 // KU-MEL-3 // KU	KU-MEL-3
	8084917	AK128346 // LOC440993 // hypothetical LOC440993 // 3q29 // 440993	LOC440993
	7924969	NM_014409 // TAF5L // TAF5-like RNA polymerase II, p300/CBP-associated factor (P	TAF5L
	8175768	NM_032882 // PNMA6A // paraneoplastic antigen like 6A // Xq28 // 84968 /// AK289	PNMA6A
	8167508	NM_001127345 // GAGE12B // G antigen 12B // Xp11.23 // 729428 /// NM_001476 // G	GAGE12B
	8069822	NM_181607 // KRTAP19-1 // keratin associated protein 19-1 // 21q22.1 // 337882 /	KRTAP19-1
	8168749	NM_014467 // SRPX2 // sushi-repeat-containing protein, X-linked 2 // Xq21.33-q23	SRPX2
	8110408	NM_032361 // THOC3 // THO complex 3 // 5q35.2 // 84321 /// ENST00000265097 // TH	THOC3
	8093171	NM_005929 // MFI2 // antigen p97 (melanoma associated) identified by monoclonal	MFI2
	7920600	NM_183001 // SHC1 // SHC (Src homology 2 domain containing) transforming protein	SHC1
	7902441	NM_030965 // ST6GALNAC5 // ST6 (alpha-N-acetyl-neuraminyl-2,3-beta-galactosyl-1,	ST6GALNAC5
	8160040	NM_002839 // PTPRD // protein tyrosine phosphatase, receptor type, D // 9p23-p24	PTPRD
	8010512	NM_020761 // RPTOR // regulatory associated protein of MTOR, complex 1 // 17q25.	RPTOR
	7957253	NM_152436 // GLIPR1L2 // GLI pathogenesis-related 1 like 2 // 12q21.2 // 144321	GLIPR1L2
	8016300	NM_001113738 // ARL17P1 // ADP-ribosylation factor-like 17 pseudogene 1 // 17q21	ARL17P1
	8162264	NM_001698 // AUH // AU RNA binding protein/enoyl-Coenzyme A hydratase // 9q22.31	AUH
	8037762	NM_032040 // CCDC8 // coiled-coil domain containing 8 // 19q13.32 // 83987 /// E	CCDC8
	8165866	NM_000351 // STS // steroid sulfatase (microsomal), isozyme S // Xp22.32 // 412	STS
	7958414	NM_014301 // ISCU // iron-sulfur cluster scaffold homolog (E. coli) // 12q24.1 /	ISCU
	8155521	NR_024060 // FAM27A // family with sequence similarity 27, member A // 9q12 // 5	FAM27A
	8145005	NM_001978 // EPB49 // erythrocyte membrane protein band 4.9 (dematin) // 8p21.1	EPB49
	8116484	NM_001114618 // MGAT1 // mannosyl (alpha-1,3-)-glycoprotein beta-1,2-N-acetylglu	MGAT1
	8081590	NM_001134439 // PHLDB2 // pleckstrin homology-like domain, family B, member 2 //	PHLDB2
	8162187	BC068978 // LOC494127 // NFYC pseudogene // 9q21.33 // 494127	LOC494127
	8019046	NM_014740 // EIF4A3 // eukaryotic translation initiation factor 4A, isoform 3 //	EIF4A3
	7923131	NM_001142795 // DENND1B // DENN/MADD domain containing 1B // 1q31.3 // 163486 //	DENND1B
	7996772	NM_003983 // SLC7A6 // solute carrier family 7 (cationic amino acid transporter,	SLC7A6
	8034920	NM_006844 // ILVBL // ilvB (bacterial acetolactate synthase)-like // 19p13.1 //	ILVBL
	7909745	NM_016121 // KCTD3 // potassium channel tetramerisation domain containing 3 // 1	KCTD3
	8144315	BC026965 // ARHGEF10 // Rho guanine nucleotide exchange factor (GEF) 10 // 8p23	ARHGEF10
	8167476	NM_033215 // PPP1R3F // protein phosphatase 1, regulatory (inhibitor) subunit 3F	PPP1R3F
	8082431	NM_004637 // RAB7A // RAB7A, member RAS oncogene family // 3q21.3 // 7879 /// EN	RAB7A
	8122732	---
	7964203	NM_013449 // BAZ2A // bromodomain adjacent to zinc finger domain, 2A // 12q24.3-	BAZ2A
	7921110	NM_030980 // ISG20L2 // interferon stimulated exonuclease gene 20kDa-like 2 // 1	ISG20L2
	7974902	NM_020663 // RHOJ // ras homolog gene family, member J // 14q23.2 // 57381 /// E	RHOJ
	7981953	NR_003318 // SNORD116-3 // small nucleolar RNA, C/D box 116-3 // 15q11.2 // 1000	SNORD116-3
	7981966	NR_003318 // SNORD116-3 // small nucleolar RNA, C/D box 116-3 // 15q11.2 // 1000	SNORD116-3
	8048541	NM_001927 // DES // desmin // 2q35 // 1674 /// ENST00000373960 // DES // desmin	DES
	7998190	NM_183337 // RGS11 // regulator of G-protein signaling 11 // 16p13.3 // 8786 ///	RGS11
	7910589	NM_019090 // KIAA1383 // KIAA1383 // 1q42.2 // 54627 /// ENST00000418460 // KIAA	KIAA1383
	8094876	NM_021927 // GUF1 // GUF1 GTPase homolog (S. cerevisiae) // 4p12 // 60558 /// EN	GUF1
	8085276	NR_002786 // CIDECP // cell death-inducing DFFA-like effector c pseudogene // 3p	CIDECP
	8140107	NM_032317 // DNAJC30 // DnaJ (Hsp40) homolog, subfamily C, member 30 // 7q11.23	DNAJC30
	7953469	NM_002075 // GNB3 // guanine nucleotide binding protein (G protein), beta polype	GNB3
	8173373	NM_016484 // PDZD11 // PDZ domain containing 11 // Xq13.1 // 51248 /// ENST00000	PDZD11
	8086352	NM_017886 // ULK4 // unc-51-like kinase 4 (C. elegans) // 3p22.1 // 54986 /// EN	ULK4
	7900183	NM_001031740 // MANEAL // mannosidase, endo-alpha-like // 1p34.3 // 149175 /// N	MANEAL
	8146685	NM_015169 // RRS1 // RRS1 ribosome biogenesis regulator homolog (S. cerevisiae)	RRS1
	8021919	NM_020040 // TUBB4Q // tubulin, beta polypeptide 4, member Q // 4q35 // 56604 //	TUBB4Q
	8147828	---
	7898736	NR_023918 // HSPC157 // hypothetical LOC29092 // 1p36.12 // 29092 /// NR_023919	HSPC157
	8079140	NM_017719 // SNRK // SNF related kinase // 3p22.1 // 54861 /// NM_001100594 // S	SNRK
	8134351	NM_017650 // PPP1R9A // protein phosphatase 1, regulatory (inhibitor) subunit 9A	PPP1R9A
	8017437	NM_017647 // FTSJ3 // FtsJ homolog 3 (E. coli) // 17q23.3 // 117246 /// ENST0000	FTSJ3
	7918449	NM_004974 // KCNA2 // potassium voltage-gated channel, shaker-related subfamily,	KCNA2
	7979108	NM_052978 // TRIM9 // tripartite motif-containing 9 // 14q22.1 // 114088 /// NM_	TRIM9
	8074309	ENST00000342888 // FLJ26056 // hypothetical protein LOC375127 // 22q11.21 // 375	FLJ26056
	8035318	NM_001080421 // UNC13A // unc-13 homolog A (C. elegans) // 19p13.11 // 23025 ///	UNC13A
	8031690	NM_003417 // ZNF264 // zinc finger protein 264 // 19q13.4 // 9422 /// ENST000002	ZNF264
	8096669	NM_017628 // TET2 // tet oncogene family member 2 // 4q24 // 54790 /// NM_001127	TET2
	7931977	NM_030569 // ITIH5 // inter-alpha (globulin) inhibitor H5 // 10p14 // 80760 ///	ITIH5
	8139879	NR_026873 // NCRNA00174 // non-protein coding RNA 174 // 7q11.21 // 285908 /// N	NCRNA00174
	8014241	NM_018042 // SLFN12 // schlafen family member 12 // 17q12 // 55106 /// ENST00000	SLFN12
	7953943	NM_031412 // GABARAPL1 // GABA(A) receptor-associated protein like 1 // 12p13.2	GABARAPL1
	7954012	NM_058169 // LOH12CR1 // loss of heterozygosity, 12, chromosomal region 1 // 12p	LOH12CR1
	8013120	NM_148172 // PEMT // phosphatidylethanolamine N-methyltransferase // 17p11.2 //	PEMT
	7992895	NM_017810 // ZNF434 // zinc finger protein 434 // 16p13.3 // 54925 /// ENST00000	ZNF434
	8007505	NM_004941 // DHX8 // DEAH (Asp-Glu-Ala-His) box polypeptide 8 // 17q21.31 // 165	DHX8
	7957737	NM_001032283 // TMPO // thymopoietin // 12q22 // 7112 /// NM_001032284 // TMPO /	TMPO
	7951485	NM_017515 // SLC35F2 // solute carrier family 35, member F2 // 11q22.3 // 54733	SLC35F2
	8129108	NM_145062 // ZUFSP // zinc finger with UFM1-specific peptidase domain // 6q22.1	ZUFSP
	8074274	NM_015241 // MICAL3 // microtubule associated monoxygenase, calponin and LIM dom	MICAL3
	8109677	NM_198904 // GABRG2 // gamma-aminobutyric acid (GABA) A receptor, gamma 2 // 5q3	GABRG2
	7909708	NM_016343 // CENPF // centromere protein F, 350/400ka (mitosin) // 1q32-q41 // 1	CENPF
	8058824	NM_018000 // MREG // melanoregulin // 2q35 // 55686 /// ENST00000263268 // MREG	MREG
	8172471	NM_006875 // PIM2 // pim-2 oncogene // Xp11.23 // 11040 /// ENST00000376509 // P	PIM2
	8175336	NM_001017436 // CT45A4 // cancer/testis antigen family 45, member A4 // Xq26.3 /	CT45A4
	8152477	NM_006265 // RAD21 // RAD21 homolog (S. pombe) // 8q24 // 5885 /// ENST000002973	RAD21
	8175860	NM_032512 // PDZD4 // PDZ domain containing 4 // Xq28 // 57595 /// ENST000001646	PDZD4
	7969390	NM_006346 // PIBF1 // progesterone immunomodulatory binding factor 1 // 13q22.1	PIBF1
	7971350	NM_183422 // TSC22D1 // TSC22 domain family, member 1 // 13q14 // 8848 /// NM_00	TSC22D1
	8007931	NM_000212 // ITGB3 // integrin, beta 3 (platelet glycoprotein IIIa, antigen CD61	ITGB3
	7972579	NM_032813 // TMTC4 // transmembrane and tetratricopeptide repeat containing 4 //	TMTC4
	8172307	NM_007130 // ZNF41 // zinc finger protein 41 // Xp11.23 // 7592 /// NM_153380 //	ZNF41
	7927876	NM_030625 // TET1 // tet oncogene 1 // 10q21 // 80312 /// ENST00000373644 // TET	TET1
	8118319	---
	8018793	NM_001081461 // JMJD6 // jumonji domain containing 6 // 17q25 // 23210 /// NM_01	JMJD6
	7914433	NM_001703 // BAI2 // brain-specific angiogenesis inhibitor 2 // 1p35 // 576 ///	BAI2
	8101324	NM_031370 // HNRNPD // heterogeneous nuclear ribonucleoprotein D (AU-rich elemen	HNRNPD
	8175353	NM_001017438 // CT45A6 // cancer/testis antigen family 45, member A6 // Xq26.3 /	CT45A6
	7971075	---
	8175344	NM_001007551 // CT45A5 // cancer/testis antigen family 45, member A5 // Xq26.3 /	CT45A5
	8170060	NM_152582 // CT45A2 // cancer/testis antigen family 45, member A2 // Xq26.3 // 7	CT45A2
	8087308	NM_006677 // USP19 // ubiquitin specific peptidase 19 // 3p21.31 // 10869 /// EN	USP19
	8178322	NM_006937 // SUMO2 // SMT3 suppressor of mif two 3 homolog 2 (S. cerevisiae) //	SUMO2
	8095376	NM_005953 // MT2A // metallothionein 2A // 16q13 // 4502 /// ENST00000245185 //	MT2A
	7966746	NM_003806 // HRK // harakiri, BCL2 interacting protein (contains only BH3 domain	HRK
	8164587	NM_000113 // TOR1A // torsin family 1, member A (torsin A) // 9q34 // 1861 /// E	TOR1A
	8118833	NM_017754 // UHRF1BP1 // UHRF1 binding protein 1 // 6p21 // 54887 /// ENST000001	UHRF1BP1
	7980742	ENST00000433659 // LOC283588 // hypothetical LOC283588 // 14q32.11 // 283588 ///	LOC283588
	8136115	NM_020704 // FAM40B // family with sequence similarity 40, member B // 7q32.1 //	FAM40B
	7927812	---
	8116998	NM_004973 // JARID2 // jumonji, AT rich interactive domain 2 // 6p24-p23 // 3720	JARID2
	8138728	NM_002141 // HOXA4 // homeobox A4 // 7p15-p14 // 3201 /// ENST00000360046 // HOX	HOXA4
	8147424	NM_152416 // C8orf38 // chromosome 8 open reading frame 38 // 8q22.1 // 137682 /	C8orf38
	8060997	NM_018327 // SPTLC3 // serine palmitoyltransferase, long chain base subunit 3 //	SPTLC3
	8128322	NM_014165 // NDUFAF4 // NADH dehydrogenase (ubiquinone) 1 alpha subcomplex, asse	NDUFAF4
	8160478	BC071953 // C9orf82 // chromosome 9 open reading frame 82 // 9p21.2 // 79886 ///	C9orf82
	8015223	NM_031854 // KRTAP4-12 // keratin associated protein 4-12 // 17q12-q21 // 83755	KRTAP4-12
	8081431	NM_001627 // ALCAM // activated leukocyte cell adhesion molecule // 3q13.1 // 21	ALCAM
	8129558	NM_030908 // OR2A4 // olfactory receptor, family 2, subfamily A, member 4 // 6q2	OR2A4
	8130032	NM_032145 // FBXO30 // F-box protein 30 // 6q24 // 84085 /// ENST00000237281 //	FBXO30
	8103508	NM_017923 // MARCH1 // membrane-associated ring finger (C3HC4) 1 // 4q32.2-q32.3	2011-03-01
	8149592	NM_001135691 // SLC18A1 // solute carrier family 18 (vesicular monoamine), membe	SLC18A1
	8092514	NM_022149 // MAGEF1 // melanoma antigen family F, 1 // 3q13 // 64110 /// ENST000	MAGEF1
	8108359	NM_016606 // REEP2 // receptor accessory protein 2 // 5q31 // 51308 /// ENST0000	REEP2
	7959361	NM_014938 // MLXIP // MLX interacting protein // 12q24.31 // 22877 /// ENST00000	MLXIP
	7959312	NM_001080825 // TMEM120B // transmembrane protein 120B // 12q24.31 // 144404 ///	TMEM120B
	7952557	NM_003139 // SRPR // signal recognition particle receptor (docking protein) // 1	SRPR
	8084217	---
	8077299	NM_014461 // CNTN6 // contactin 6 // 3p26-p25 // 27255 /// ENST00000350110 // CN	CNTN6
	8117922	NM_025263 // PRR3 // proline rich 3 // 6p21.33 // 80742 /// NM_001077497 // PRR3	PRR3
	8146794	NM_024870 // PREX2 // phosphatidylinositol-3,4,5-trisphosphate-dependent Rac exc	PREX2
	8104234	NM_004237 // TRIP13 // thyroid hormone receptor interactor 13 // 5p15.33 // 9319	TRIP13
	8063444	ENST00000371497 // TSHZ2 // teashirt zinc finger homeobox 2 // 20q13.2 // 128553	TSHZ2
	8045289	NM_012249 // RHOQ // ras homolog gene family, member Q // 2p21 // 23433 /// ENST	RHOQ
	8041995	NM_003128 // SPTBN1 // spectrin, beta, non-erythrocytic 1 // 2p21 // 6711 /// NM	SPTBN1
	7901123	NM_172164 // NASP // nuclear autoantigenic sperm protein (histone-binding) // 1p	NASP
	7960117	NM_018663 // PXMP2 // peroxisomal membrane protein 2, 22kDa // 12q24.33 // 5827	PXMP2
	8169294	NM_000495 // COL4A5 // collagen, type IV, alpha 5 // Xq22 // 1287 /// NM_033380	COL4A5
	8053648	NM_016618 // KRCC1 // lysine-rich coiled-coil 1 // 2p11.2 // 51315 /// ENST00000	KRCC1
	8129379	NM_001002030 // ECHDC1 // enoyl Coenzyme A hydratase domain containing 1 // 6q22	ECHDC1
	8107855	NR_023344 // RNU6ATAC // RNA, U6atac small nuclear (U12-dependent splicing) // 9	RNU6ATAC
	8134339	NM_015068 // PEG10 // paternally expressed 10 // 7q21 // 23089 /// NM_001040152	PEG10
	8170068	NM_001017435 // CT45A3 // cancer/testis antigen family 45, member A3 // Xq26.3 /	CT45A3
	8055350	NM_030923 // TMEM163 // transmembrane protein 163 // 2q21.3 // 81615 /// ENST000	TMEM163
	7954729	NM_139241 // FGD4 // FYVE, RhoGEF and PH domain containing 4 // 12p11.21 // 1215	FGD4
	8020919	NM_031446 // C18orf21 // chromosome 18 open reading frame 21 // 18q12.2 // 83608	C18orf21
	8099051	NM_003703 // NOP14 // NOP14 nucleolar protein homolog (yeast) // 4p16.3 // 8602	NOP14
	8170834	NM_012253 // TKTL1 // transketolase-like 1 // Xq28 // 8277 /// NM_001145933 // T	TKTL1
	8118028	NM_020442 // VARS2 // valyl-tRNA synthetase 2, mitochondrial (putative) // 6p21.	VARS2
	7909390	NM_175710 // CR1L // complement component (3b/4b) receptor 1-like // 1q32.1 // 1	CR1L
	8003667	NM_002615 // SERPINF1 // serpin peptidase inhibitor, clade F (alpha-2 antiplasmi	SERPINF1
	8091558	---
	7922418	NR_002579 // SNORD74 // small nucleolar RNA, C/D box 74 // 1q25.1 // 619498	SNORD74
	8170052	NM_001017417 // CT45A1 // cancer/testis antigen family 45, member A1 // Xq26.3 /	CT45A1
	8160521	NM_024761 // MOBKL2B // MOB1, Mps One Binder kinase activator-like 2B (yeast) //	MOBKL2B
	8030563	NR_002825 // SIGLEC16 // sialic acid binding Ig-like lectin 16 (gene/pseudogene)	SIGLEC16
	8122131	NM_175067 // TAAR6 // trace amine associated receptor 6 // 6q23.2 // 319100 ///	TAAR6
	7921088	NM_006617 // NES // nestin // 1q23.1 // 10763 /// ENST00000368223 // NES // nest	NES
	7916562	NM_002136 // HNRNPA1 // heterogeneous nuclear ribonucleoprotein A1 // 12q13.1 //	HNRNPA1
	8003814	NM_000049 // ASPA // aspartoacylase (Canavan disease) // 17pter-p13 // 443 /// N	ASPA
	8153727	NM_013291 // CPSF1 // cleavage and polyadenylation specific factor 1, 160kDa //	CPSF1
	8079153	NM_016006 // ABHD5 // abhydrolase domain containing 5 // 3p21 // 51099 /// ENST0	ABHD5
	8091778	NR_003001 // SCARNA7 // small Cajal body-specific RNA 7 // 3q25.22 // 677767	SCARNA7
	8138770	NM_000522 // HOXA13 // homeobox A13 // 7p15-p14 // 3209 /// ENST00000222753 // H	HOXA13
	7957861	NM_178826 // ANO4 // anoctamin 4 // 12q23.1 // 121601 /// ENST00000392979 // ANO	ANO4
	8076533	NM_007229 // PACSIN2 // protein kinase C and casein kinase substrate in neurons	PACSIN2
	8139017	---
	8056285	NM_022168 // IFIH1 // interferon induced with helicase C domain 1 // 2q24 // 641	IFIH1
	7990309	NM_022369 // STRA6 // stimulated by retinoic acid gene 6 homolog (mouse) // 15q2	STRA6
	7962487	NR_026583 // RACGAP1P // Rac GTPase activating protein 1 pseudogene // 12q12 //	RACGAP1P
	8156633	BC144521 // KIAA1529 // KIAA1529 // 9q22.33 // 57653 /// BC112930 // KIAA1529 //	KIAA1529
	7982204	NM_005517 // HMGN2 // high-mobility group nucleosomal binding domain 2 // 1p36.1	HMGN2
	7928630
	8173941	NM_003270 // TSPAN6 // tetraspanin 6 // Xq22 // 7105 /// ENST00000373020 // TSPA	TSPAN6
	8062211	NM_032194 // BXDC1 // brix domain containing 1 // 6q21 // 84154 /// ENST00000441	BXDC1
	8140668	NM_006080 // SEMA3A // sema domain, immunoglobulin domain (Ig), short basic doma	SEMA3A
	7960054	NR_003290 // EP400NL // EP400 N-terminal like // 12q24.33 // 347918 /// AK289710	EP400NL
	8133233	NM_015570 // AUTS2 // autism susceptibility candidate 2 // 7q11.22 // 26053 ///	AUTS2
	8005865	NM_015077 // SARM1 // sterile alpha and TIR motif containing 1 // 17q11 // 23098	SARM1
	8168028	NM_001142503 // STARD8 // StAR-related lipid transfer (START) domain containing	STARD8
	7981964	NR_003323 // SNORD116-8 // small nucleolar RNA, C/D box 116-8 // 15q11.2 // 1000	SNORD116-8
	7977888	NM_022478 // CDH24 // cadherin-like 24 // 14q11.2 // 64403 /// NM_144985 // CDH2	CDH24
	8029029	NM_007040 // HNRNPUL1 // heterogeneous nuclear ribonucleoprotein U-like 1 // 19q	HNRNPUL1
	8097991	NM_005651 // TDO2 // tryptophan 2,3-dioxygenase // 4q31-q32 // 6999 /// ENST0000	TDO2
	7976744	NM_003403 // YY1 // YY1 transcription factor // 14q // 7528 /// ENST00000262238	YY1
	8139430	NM_033224 // PURB // purine-rich element binding protein B // 7p13 // 5814 /// E	PURB
	7933437	NM_001042389 // PTPN20A // protein tyrosine phosphatase, non-receptor type 20A /	PTPN20A
	8154731	---
	8086729	NM_182902 // KIF9 // kinesin family member 9 // 3p21.31 // 64147 /// NM_00113487	KIF9
	8116372	NM_018434 // RNF130 // ring finger protein 130 // 5q35.3 // 55819 /// ENST000002	RNF130
	7910915	NM_000740 // CHRM3 // cholinergic receptor, muscarinic 3 // 1q43 // 1131 /// ENS	CHRM3
	8155203	NM_007096 // CLTA // clathrin, light chain (Lca) // 9p13 // 1211 /// NM_00107667	CLTA
	8063793	AK128288 // LOC284757 // hypothetical protein LOC284757 // 20q13.33 // 284757 //	LOC284757
	7959549	NM_001002252 // ARL6IP4 // ADP-ribosylation-like factor 6 interacting protein 4	ARL6IP4
	8083214	NM_004267 // CHST2 // carbohydrate (N-acetylglucosamine-6-O) sulfotransferase 2	CHST2
	8116020	NM_006816 // LMAN2 // lectin, mannose-binding 2 // 5q35.3 // 10960 /// ENST00000	LMAN2
	8152597	NM_014078 // MRPL13 // mitochondrial ribosomal protein L13 // 8q22.1-q22.3 // 28	MRPL13
	8128843	NM_003649 // DDO // D-aspartate oxidase // 6q21 // 8528 /// NM_004032 // DDO //	DDO
	8003621	NM_018146 // RNMTL1 // RNA methyltransferase like 1 // 17p13.3 // 55178 /// ENST	RNMTL1
	7946610	NM_001418 // EIF4G2 // eukaryotic translation initiation factor 4 gamma, 2 // 11	EIF4G2
	8071523	ENST00000342888 // FLJ26056 // hypothetical protein LOC375127 // 22q11.21 // 375	FLJ26056
	8074737	ENST00000342888 // FLJ26056 // hypothetical protein LOC375127 // 22q11.21 // 375	FLJ26056
	8148824	NM_005526 // HSF1 // heat shock transcription factor 1 // 8q24.3 // 3297 /// ENS	HSF1
	8102781	ENST00000330122 // LOC100292301 // similar to hCG1993567 // --- // 100292301	LOC100292301
	7930870	NM_020243 // TOMM22 // translocase of outer mitochondrial membrane 22 homolog (y	TOMM22
	8109610	---
	7954655	NM_030653 // DDX11 // DEAD/H (Asp-Glu-Ala-Asp/His) box polypeptide 11 (CHL1-like	DDX11
	7986110	NM_002005 // FES // feline sarcoma oncogene // 15q26.1 // 2242 /// NM_001143783	FES
	7989094	NM_006154 // NEDD4 // neural precursor cell expressed, developmentally down-regu	NEDD4
	8140386	NM_016086 // STYXL1 // serine/threonine/tyrosine interacting-like 1 // 7q11.23 /	STYXL1
	7994308	NM_015202 // KIAA0556 // KIAA0556 // 16p12.1 // 23247 /// ENST00000261588 // KIA	KIAA0556
	8100977	NM_002994 // CXCL5 // chemokine (C-X-C motif) ligand 5 // 4q12-q13 // 6374 /// E	CXCL5
	8160622	NM_018225 // SMU1 // smu-1 suppressor of mec-8 and unc-52 homolog (C. elegans) /	SMU1
	7960370	NM_032680 // EFCAB4B // EF-hand calcium binding domain 4B // 12p13.32 // 84766 /	EFCAB4B
	8145193	NM_001013842 // C8orf58 // chromosome 8 open reading frame 58 // 8p21 // 541565	C8orf58
	8112940	NM_012446 // SSBP2 // single-stranded DNA binding protein 2 // 5q14.1 // 23635 /	SSBP2
	7939998	ENST00000326876 // OR5AK3P // olfactory receptor, family 5, subfamily AK, member	OR5AK3P
	7929032	NM_000043 // FAS // Fas (TNF receptor superfamily, member 6) // 10q24.1 // 355 /	FAS
	8151457	NM_012258 // HEY1 // hairy/enhancer-of-split related with YRPW motif 1 // 8q21 /	HEY1
	8033233	NM_006087 // TUBB4 // tubulin, beta 4 // 19p13.3 // 10382 /// ENST00000264071 //	TUBB4
	7925561	NM_198076 // FAM36A // family with sequence similarity 36, member A // 1q44 // 1	FAM36A
	7942987	---
	8155062	NM_006285 // TESK1 // testis-specific kinase 1 // 9p13 // 7016 /// ENST000003363	TESK1
	8146669	NM_033058 // TRIM55 // tripartite motif-containing 55 // 8q13.1 // 84675 /// NM_	TRIM55
	7936280	---
	8122440	NM_032860 // LTV1 // LTV1 homolog (S. cerevisiae) // 6q24.2 // 84946 /// ENST000	LTV1
	8148642	NM_024736 // GSDMD // gasdermin D // 8q24.3 // 79792 /// ENST00000262580 // GSDM	GSDMD
	7906978	NM_004528 // MGST3 // microsomal glutathione S-transferase 3 // 1q23 // 4259 ///	MGST3
	8054943	---
	8098263	NM_016081 // PALLD // palladin, cytoskeletal associated protein // 4q32.3 // 230	PALLD
	8007058	NM_133264 // WIPF2 // WAS/WASL interacting protein family, member 2 // 17q21.1-q	WIPF2
	8109926	NM_014211 // GABRP // gamma-aminobutyric acid (GABA) A receptor, pi // 5q33-q34	GABRP
	8117955	NM_014046 // MRPS18B // mitochondrial ribosomal protein S18B // 6p21.3 // 28973	MRPS18B
	8177824	NM_014046 // MRPS18B // mitochondrial ribosomal protein S18B // 6p21.3 // 28973	MRPS18B
	8179139	NM_014046 // MRPS18B // mitochondrial ribosomal protein S18B // 6p21.3 // 28973	MRPS18B
	8118367	NM_006929 // SKIV2L // superkiller viralicidic activity 2-like (S. cerevisiae) /	SKIV2L
	8178136	NM_006929 // SKIV2L // superkiller viralicidic activity 2-like (S. cerevisiae) /	SKIV2L
	8019885	NM_015295 // SMCHD1 // structural maintenance of chromosomes flexible hinge doma	SMCHD1
	7927389	NM_002750 // MAPK8 // mitogen-activated protein kinase 8 // 10q11.22 // 5599 ///	MAPK8
	7972336	NM_198968 // DZIP1 // DAZ interacting protein 1 // 13q32.1 // 22873 /// NM_01493	DZIP1
	8173869	NM_024921 // POF1B // premature ovarian failure, 1B // Xq21.1-q21.2 // 79983 ///	POF1B
	7982753	NM_152260 // RPUSD2 // RNA pseudouridylate synthase domain containing 2 // 15q13	RPUSD2
	8050215	NM_006826 // YWHAQ // tyrosine 3-monooxygenase/tryptophan 5-monooxygenase activa	YWHAQ
	8094751	NM_017581 // CHRNA9 // cholinergic receptor, nicotinic, alpha 9 // 4p14 // 55584	CHRNA9
	8163807	NM_015651 // PHF19 // PHD finger protein 19 // 9q33.2 // 26147 /// NM_001009936	PHF19
	7904478	AF172850 // LOC51152 // melanoma antigen // --- // 51152	LOC51152
	7963817	NM_144594 // GTSF1 // gametocyte specific factor 1 // 12q13.13 // 121355 /// ENS	GTSF1
	8122701	---
	7970569	NM_014363 // SACS // spastic ataxia of Charlevoix-Saguenay (sacsin) // 13q12 //	SACS
	7961285	NM_176889 // TAS2R20 // taste receptor, type 2, member 20 // 12p13.2 // 259295 /	TAS2R20
	8075992	NM_006941 // SOX10 // SRY (sex determining region Y)-box 10 // 22q13.1 // 6663 /	SOX10
	8165258	NM_006412 // AGPAT2 // 1-acylglycerol-3-phosphate O-acyltransferase 2 (lysophosp	AGPAT2
	8001971	NM_012163 // LRRC29 // leucine rich repeat containing 29 // 16q22.1 // 26231 ///	LRRC29
	8013633	NM_054035 // UNC119 // unc-119 homolog (C. elegans) // 17q11.2 // 9094 /// NM_00	UNC119
	8032418	NM_003938 // AP3D1 // adaptor-related protein complex 3, delta 1 subunit // 19p1	AP3D1
	8016285	NM_001113738 // ARL17P1 // ADP-ribosylation factor-like 17 pseudogene 1 // 17q21	ARL17P1
	8134470	NM_003496 // TRRAP // transformation/transcription domain-associated protein //	TRRAP
	8015445	NM_052935 // NT5C3L // 5'-nucleotidase, cytosolic III-like // 17q21.2 // 115024	NT5C3L
	8108603	NM_012208 // HARS2 // histidyl-tRNA synthetase 2, mitochondrial (putative) // 5q	HARS2
	8173493	NM_001142797 // CXCR3 // chemokine (C-X-C motif) receptor 3 // Xq13 // 2833 ///	CXCR3
	7973020	ENST00000357151 // OR4Q2 // olfactory receptor, family 4, subfamily Q, member 2	OR4Q2
	8174513	NM_145234 // CHRDL1 // chordin-like 1 // Xq23 // 91851 /// NM_001143981 // CHRDL	CHRDL1
	8071136	NM_001127649 // PEX26 // peroxisomal biogenesis factor 26 // 22q11.21 // 55670 /	PEX26
	7971602	NM_018191 // RCBTB1 // regulator of chromosome condensation (RCC1) and BTB (POZ)	RCBTB1
	8101925	NM_021970 // MAPKSP1 // MAPK scaffold protein 1 // 4q23 // 8649 /// NR_024170 //	MAPKSP1
	8158866	NM_001136113 // POMT1 // protein-O-mannosyltransferase 1 // 9q34.1 // 10585 ///	POMT1
	8178188	NR_003129 // RNF5P1 // ring finger protein 5 pseudogene 1 // 8p11.22 // 286140 /	RNF5P1
	8143733	NR_027788 // ZNF767 // zinc finger family member 767 // 7q36.1 // 79970 /// NR_0	ZNF767
	8031792	NM_006385 // ZNF211 // zinc finger protein 211 // 19q13.4 // 10520 /// NM_198855	ZNF211
	8074962	NM_000854 // GSTT2 // glutathione S-transferase theta 2 // 22q11.2|22q11.23 // 2	GSTT2
	7980702	NM_017970 // C14orf102 // chromosome 14 open reading frame 102 // 14q32.11 // 55	C14orf102
	8161499	BC032035 // FAM27E3 // family with sequence similarity 27, member E3 // 9q13 //	FAM27E3
	8059989	NM_018645 // HES6 // hairy and enhancer of split 6 (Drosophila) // 2q37.3 // 555	HES6
	7998759	NM_001042371 // PGP // phosphoglycolate phosphatase // 16p13.3 // 283871 /// ENS	PGP
	8144281	NM_014629 // ARHGEF10 // Rho guanine nucleotide exchange factor (GEF) 10 // 8p23	ARHGEF10
	8056877	NM_001039523 // CHRNA1 // cholinergic receptor, nicotinic, alpha 1 (muscle) // 2	CHRNA1
	8144422	NM_001040071 // LOC650293 // seven transmembrane helix receptor // 4p16.1 // 650	LOC650293
	8149296	NM_017884 // PINX1 // PIN2-interacting protein 1 // 8p23 // 54984 /// AJ344104 /	PINX1
	8151101	NM_001080416 // MYBL1 // v-myb myeloblastosis viral oncogene homolog (avian)-lik	MYBL1
	7969796	NM_004800 // TM9SF2 // transmembrane 9 superfamily member 2 // 13q32.3 // 9375 /	TM9SF2
	8168873	NM_019007 // ARMCX6 // armadillo repeat containing, X-linked 6 // Xq21.33-q22.3	ARMCX6
	7942796	NM_001029859 // KCTD21 // potassium channel tetramerisation domain containing 21	KCTD21
	8171313	NM_013427 // ARHGAP6 // Rho GTPase activating protein 6 // Xp22.3 // 395 /// NM_	ARHGAP6
	8135458	NM_024814 // CBLL1 // Cas-Br-M (murine) ecotropic retroviral transforming sequen	CBLL1
	7933217	---
	7935056	---
	7907611	NM_170692 // RASAL2 // RAS protein activator like 2 // 1q24 // 9462 /// NM_00484	RASAL2
	7935627	NM_002079 // GOT1 // glutamic-oxaloacetic transaminase 1, soluble (aspartate ami	GOT1
	7899790	NM_052841 // TSSK3 // testis-specific serine kinase 3 // 1p35-p34 // 81629 /// E	TSSK3
	7910792	NM_001035 // RYR2 // ryanodine receptor 2 (cardiac) // 1q42.1-q43 // 6262 /// EN	RYR2
	7929932	NM_030929 // KAZALD1 // Kazal-type serine peptidase inhibitor domain 1 // 10q24.	KAZALD1
	7964701	NM_002076 // GNS // glucosamine (N-acetyl)-6-sulfatase // 12q14 // 2799 /// ENST	GNS
	8098705	NM_019041 // MTRF1L // mitochondrial translational release factor 1-like // 6q25	MTRF1L
	8148448	NM_006558 // KHDRBS3 // KH domain containing, RNA binding, signal transduction a	KHDRBS3
	7924868	NM_145214 // TRIM11 // tripartite motif-containing 11 // 1q42.13 // 81559 /// EN	TRIM11
	8020058	NM_021074 // NDUFV2 // NADH dehydrogenase (ubiquinone) flavoprotein 2, 24kDa //	NDUFV2
	8130628	NM_020133 // AGPAT4 // 1-acylglycerol-3-phosphate O-acyltransferase 4 (lysophosp	AGPAT4
	8116607	NR_026855 // DKFZP686I15217 // hypothetical LOC401232 // 6p25.2 // 401232 /// NR	DKFZP686I15217
	7960365	NM_001144958 // EFCAB4B // EF-hand calcium binding domain 4B // 12p13.32 // 8476	EFCAB4B
	8056363	NM_173512 // SLC38A11 // solute carrier family 38, member 11 // 2q24.3 // 151258	SLC38A11
	7997904	AK295122 // ZNF778 // zinc finger protein 778 // 16q24.3 // 197320	ZNF778
	7961291	NM_176885 // TAS2R31 // taste receptor, type 2, member 31 // 12p13.2 // 259290 /	TAS2R31
	7976863	NM_001161725 // PPP2R5C // protein phosphatase 2, regulatory subunit B', gamma i	PPP2R5C
	8146703	NM_152765 // C8orf46 // chromosome 8 open reading frame 46 // 8q13.1 // 254778 /	C8orf46
	8133192	NM_017994 // C7orf42 // chromosome 7 open reading frame 42 // 7q11.21 // 55069 /	C7orf42
	8044473	NM_019014 // POLR1B // polymerase (RNA) I polypeptide B, 128kDa // 2q13 // 84172	POLR1B
	8016077	NM_001002909 // GPATCH8 // G patch domain containing 8 // 17q21.31 // 23131 ///	GPATCH8
	8122182	NM_004865 // TBPL1 // TBP-like 1 // 6q22.1-q22.3 // 9519 /// ENST00000237264 //	TBPL1
	8170648	NM_001711 // BGN // biglycan // Xq28 // 633 /// ENST00000331595 // BGN // biglyc	BGN
	7974316	NM_001042481 // FRMD6 // FERM domain containing 6 // 14q22.1 // 122786 /// NM_15	FRMD6
	8064601	NM_023935 // DDRGK1 // DDRGK domain containing 1 // 20p13 // 65992 /// ENST00000	DDRGK1
	8067295	NM_016045 // SLMO2 // slowmo homolog 2 (Drosophila) // 20q13.32 // 51012 /// ENS	SLMO2
	7938683	NR_002822 // MGC72080 // MGC72080 pseudogene // 7q21.3 // 389538 /// BC062733 //	MGC72080
	7906133	NM_007221 // PMF1 // polyamine-modulated factor 1 // 1q12 // 11243 /// AF141310	PMF1
	8023766	NM_173630 // RTTN // rotatin // 18q22.2 // 25914 /// ENST00000255674 // RTTN //	RTTN
	8008040	NM_033413 // LRRC46 // leucine rich repeat containing 46 // 17q21.32 // 90506 //	LRRC46
	7953418	NM_002286 // LAG3 // lymphocyte-activation gene 3 // 12p13.32 // 3902 /// ENST00	LAG3
	8036302	AK090827 // LOC100127980 // hypothetical protein LOC100127980 // 19q13.12 // 100	LOC100127980
	8040365	NM_021643 // TRIB2 // tribbles homolog 2 (Drosophila) // 2p24.3 // 28951 /// NR_	TRIB2
	8126681	NM_020745 // AARS2 // alanyl-tRNA synthetase 2, mitochondrial (putative) // 6p21	AARS2
	8101675	NM_004827 // ABCG2 // ATP-binding cassette, sub-family G (WHITE), member 2 // 4q	ABCG2
	8036503	NM_170604 // RASGRP4 // RAS guanyl releasing protein 4 // 19q13.1 // 115727 ///	RASGRP4
	7910229	NM_001024226 // ARF1 // ADP-ribosylation factor 1 // 1q42 // 375 /// NM_00102422	ARF1
	7947221	NM_018362 // LIN7C // lin-7 homolog C (C. elegans) // 11p14 // 55327 /// ENST000	LIN7C
	8079707	NM_199417 // NDUFAF3 // NADH dehydrogenase (ubiquinone) 1 alpha subcomplex, asse	NDUFAF3
	7981949	NR_003316 // SNORD116-1 // small nucleolar RNA, C/D box 116-1 // 15q11.2 // 1000	SNORD116-1
	8134789	NM_013440 // PILRB // paired immunoglobin-like type 2 receptor beta // 7q22.1 //	PILRB
	8065756	---
	8031441	NM_032430 // BRSK1 // BR serine/threonine kinase 1 // 19q13.4 // 84446 /// ENST0	BRSK1
	8089701	NM_015642 // ZBTB20 // zinc finger and BTB domain containing 20 // 3q13.2 // 261	ZBTB20
	7897172	NM_182752 // TPRG1L // tumor protein p63 regulated 1-like // 1p36.32 // 127262 /	TPRG1L
	7944751	NM_024806 // C11orf63 // chromosome 11 open reading frame 63 // 11q24.1 // 79864	C11orf63
	8067351	NM_006242 // PPP1R3D // protein phosphatase 1, regulatory (inhibitor) subunit 3D	PPP1R3D
	8074939	NM_213720 // CHCHD10 // coiled-coil-helix-coiled-coil-helix domain containing 10	CHCHD10
	8159373	NM_152421 // FAM69B // family with sequence similarity 69, member B // 9q34.3 //	FAM69B
	8112478	NM_004536 // NAIP // NLR family, apoptosis inhibitory protein // 5q13.1 // 4671	NAIP
	8009353	NM_181671 // PITPNC1 // phosphatidylinositol transfer protein, cytoplasmic 1 //	PITPNC1
	8002018	---
	7964271	NM_000946 // PRIM1 // primase, DNA, polypeptide 1 (49kDa) // 12q13 // 5557 /// E	PRIM1
	8073943	NM_014838 // ZBED4 // zinc finger, BED-type containing 4 // 22q13.33 // 9889 ///	ZBED4
	8167880	NM_130467 // PAGE5 // P antigen family, member 5 (prostate associated) // Xp11.2	PAGE5
	8061428	NM_001247 // ENTPD6 // ectonucleoside triphosphate diphosphohydrolase 6 (putativ	ENTPD6
	8045208	NM_001083538 // POTEE // POTE ankyrin domain family, member E // 2q21.1 // 44558	POTEE
	7914232	NM_001003682 // TMEM200B // transmembrane protein 200B // 1p35 // 399474 /// NM_	TMEM200B
	7934753	NM_001099692 // EIF5AL1 // eukaryotic translation initiation factor 5A-like 1 //	EIF5AL1
	8063729	NM_207032 // EDN3 // endothelin 3 // 20q13.2-q13.3 // 1908 /// NM_207034 // EDN3	EDN3
	7962559	NM_018018 // SLC38A4 // solute carrier family 38, member 4 // 12q13 // 55089 ///	SLC38A4
	8153903	NM_000973 // RPL8 // ribosomal protein L8 // 8q24.3 // 6132 /// NM_033301 // RPL	RPL8
	8138718	NM_006735 // HOXA2 // homeobox A2 // 7p15-p14 // 3199 /// ENST00000222718 // HOX	HOXA2
	8046078	NM_020981 // B3GALT1 // UDP-Gal:betaGlcNAc beta 1,3-galactosyltransferase, polyp	B3GALT1
	8091799	NM_001040100 // C3orf57 // chromosome 3 open reading frame 57 // 3q26.1 // 16567	C3orf57
	8044258	NM_004987 // LIMS1 // LIM and senescent cell antigen-like domains 1 // 2q12.3 //	LIMS1
	8124527	NM_005322 // HIST1H1B // histone cluster 1, H1b // 6p22-p21.3 // 3009 /// ENST00	HIST1H1B
	7921821	NM_005099 // ADAMTS4 // ADAM metallopeptidase with thrombospondin type 1 motif,	ADAMTS4
	8154523	NM_006570 // RRAGA // Ras-related GTP binding A // 9p22.1 // 10670 /// ENST00000	RRAGA
	7922410	NR_002750 // SNORD44 // small nucleolar RNA, C/D box 44 // 1q25.1 // 26806 /// X	SNORD44
	7938133	NM_144666 // DNHD1 // dynein heavy chain domain 1 // 11p15.4 // 144132 /// ENST0	DNHD1
	8093336	NM_003441 // ZNF141 // zinc finger protein 141 // 4p16.3 // 7700 /// ENST0000024	ZNF141
	7925028	NM_198552 // FAM89A // family with sequence similarity 89, member A // 1q42.2 //	FAM89A
	8006298	NM_032932 // RAB11FIP4 // RAB11 family interacting protein 4 (class II) // 17q11	RAB11FIP4
	8171205	NM_020742 // NLGN4X // neuroligin 4, X-linked // Xp22.32-p22.31 // 57502 /// NM_	NLGN4X
	8158739	NM_006059 // LAMC3 // laminin, gamma 3 // 9q31-q34 // 10319 /// ENST00000361069	LAMC3
	8053622	NM_001024457 // RGPD1 // RANBP2-like and GRIP domain containing 1 // 2p11.2 // 4	RGPD1
	7983991	NM_152450 // FAM81A // family with sequence similarity 81, member A // 15q22.2 /	FAM81A
	8109401	---
	8177901	NM_020442 // VARS2 // valyl-tRNA synthetase 2, mitochondrial (putative) // 6p21.	VARS2
	8132465	NM_015052 // HECW1 // HECT, C2 and WW domain containing E3 ubiquitin protein lig	HECW1
	8024255	NR_024247 // MUM1 // melanoma associated antigen (mutated) 1 // 19p13.3 // 84939	MUM1
	7983321	NM_138423 // CASC4 // cancer susceptibility candidate 4 // 15q15.3 // 113201 ///	CASC4
	7957633	NM_006838 // METAP2 // methionyl aminopeptidase 2 // 12q22 // 10988 /// ENST0000	METAP2
	7943398	NM_001130145 // YAP1 // Yes-associated protein 1, 65kDa // 11q13 // 10413 /// NM	YAP1
	8159702	NM_024757 // EHMT1 // euchromatic histone-lysine N-methyltransferase 1 // 9q34.3	EHMT1
	7920912	NM_020131 // UBQLN4 // ubiquilin 4 // 1q21 // 56893 /// ENST00000368309 // UBQLN	UBQLN4
	8077323	NM_175607 // CNTN4 // contactin 4 // 3p26-p25 // 152330 /// NM_175613 // CNTN4 /	CNTN4
	7944827	ENST00000318666 // OR10D3P // olfactory receptor, family 10, subfamily D, member	OR10D3P
	8120838	NM_003318 // TTK // TTK protein kinase // 6q13-q21 // 7272 /// ENST00000369798 /	TTK
	7957458	NM_006183 // NTS // neurotensin // 12q21 // 4922 /// ENST00000256010 // NTS // n	NTS
	7937335	NM_003641 // IFITM1 // interferon induced transmembrane protein 1 (9-27) // 11p1	IFITM1
	7970413	NR_003272 // PSPC1 // paraspeckle component 1 // 13q12.11 // 55269 /// NM_001042	PSPC1
	8013923	NM_001085454 // GIT1 // G protein-coupled receptor kinase interacting ArfGAP 1 /	GIT1
	7902810	NM_006769 // LMO4 // LIM domain only 4 // 1p22.3 // 8543 /// ENST00000370544 //	LMO4
	8179364	NM_006929 // SKIV2L // superkiller viralicidic activity 2-like (S. cerevisiae) /	SKIV2L
	8118963	NM_021922 // FANCE // Fanconi anemia, complementation group E // 6p22-p21 // 217	FANCE
	8052622	NR_003131 // LOC388955 // PX19 protein pseudogene // 2p15 // 388955	LOC388955
	8002301	---
	8164373	NM_012127 // CIZ1 // CDKN1A interacting zinc finger protein 1 // 9q34.1 // 25792	CIZ1
	7967210	NR_002809 // LOC338799 // hypothetical LOC338799 // 12q24.31 // 338799 /// AK095	LOC338799
	7941164	NM_004927 // MRPL49 // mitochondrial ribosomal protein L49 // 11q13 // 740 /// E	MRPL49
	7985364	NM_172217 // IL16 // interleukin 16 (lymphocyte chemoattractant factor) // 15q26	IL16
	7951422	NM_032424 // KIAA1826 // KIAA1826 // 11q22 // 84437 /// ENST00000301919 // KIAA1	KIAA1826
	8030022	NM_000836 // GRIN2D // glutamate receptor, ionotropic, N-methyl D-aspartate 2D /	GRIN2D
	8043597	NM_178495 // ITPRIPL1 // inositol 1,4,5-triphosphate receptor interacting protei	ITPRIPL1
	8005399	NM_017758 // ALKBH5 // alkB, alkylation repair homolog 5 (E. coli) // 17p11.2 //	ALKBH5
	7925174	NM_014765 // TOMM20 // translocase of outer mitochondrial membrane 20 homolog (y	TOMM20
	8005265	---
	7900944	NM_152499 // CCDC24 // coiled-coil domain containing 24 // 1p34.1 // 149473 ///	CCDC24
	8130191	NM_017909 // RMND1 // required for meiotic nuclear division 1 homolog (S. cerevi	RMND1
	7938390	NM_001124 // ADM // adrenomedullin // 11p15.4 // 133 /// ENST00000278175 // ADM	ADM
	8065580	NM_080611 // DUSP15 // dual specificity phosphatase 15 // 20q11.21 // 128853 ///	DUSP15
	8142852	NM_012470 // TNPO3 // transportin 3 // 7q32.1 // 23534 /// ENST00000265388 // TN	TNPO3
	7939738	NM_000107 // DDB2 // damage-specific DNA binding protein 2, 48kDa // 11p12-p11 /	DDB2
	8041383	NM_206943 // LTBP1 // latent transforming growth factor beta binding protein 1 /	LTBP1
	7994052	NM_006043 // HS3ST2 // heparan sulfate (glucosamine) 3-O-sulfotransferase 2 // 1	HS3ST2
	7993458	NM_033201 // C16orf45 // chromosome 16 open reading frame 45 // 16p13.11 // 8992	C16orf45
	8073562	NM_152613 // WBP2NL // WBP2 N-terminal like // 22q13.2 // 164684 /// ENST0000032	WBP2NL
	7973709	NM_004554 // NFATC4 // nuclear factor of activated T-cells, cytoplasmic, calcine	NFATC4
	7907964	---
	7986757	NM_002487 // NDN // necdin homolog (mouse) // 15q11.2-q12 // 4692 /// ENST000003	NDN
	8142687	NM_005302 // GPR37 // G protein-coupled receptor 37 (endothelin receptor type B-	GPR37
	7981958	NR_003320 // SNORD116-5 // small nucleolar RNA, C/D box 116-5 // 15q11.2 // 1000	SNORD116-5
	7981962	NR_003320 // SNORD116-5 // small nucleolar RNA, C/D box 116-5 // 15q11.2 // 1000	SNORD116-5
	7905754	NM_020452 // ATP8B2 // ATPase, class I, type 8B, member 2 // 1q21.3 // 57198 ///	ATP8B2
	8143919	NM_001003802 // SMARCD3 // SWI/SNF related, matrix associated, actin dependent r	SMARCD3
	8009533	NM_018714 // COG1 // component of oligomeric golgi complex 1 // 17q25.1 // 9382	COG1
	8012150	NM_004489 // GPS2 // G protein pathway suppressor 2 // 17p13 // 2874 /// ENST000	GPS2
	7922793	NM_005717 // ARPC5 // actin related protein 2/3 complex, subunit 5, 16kDa // 1q2	ARPC5
	8162394	NM_017680 // ASPN // asporin // 9q22 // 54829 /// ENST00000375544 // ASPN // asp	ASPN
	8054344	NM_001145664 // hCG_1645516 // hypothetical protein LOC731220 // 2q11.2 // 73122	hCG_1645516
	7960559	NM_080730 // IFFO1 // intermediate filament family orphan 1 // 12p13.3 // 25900	IFFO1
	7959946	NM_016155 // MMP17 // matrix metallopeptidase 17 (membrane-inserted) // 12q24.3	MMP17
	8031871	NM_133502 // ZNF274 // zinc finger protein 274 // 19qter // 10782 /// NM_016325	ZNF274
	7977299	NM_001112726 // KIAA0284 // KIAA0284 // 14q32.33 // 283638 /// NM_015005 // KIAA	KIAA0284
	7999468	NR_024320 // LITAF // lipopolysaccharide-induced TNF factor // 16p13.13 // 9516	LITAF
	7977596	NM_001110359 // RNASE9 // ribonuclease, RNase A family, 9 (non-active) // 14q11.	RNASE9
	7947165	NM_178498 // SLC5A12 // solute carrier family 5 (sodium/glucose cotransporter),	SLC5A12
	7935930	NM_014591 // KCNIP2 // Kv channel interacting protein 2 // 10q24 // 30819 /// NM	KCNIP2
	8084303	NM_003907 // EIF2B5 // eukaryotic translation initiation factor 2B, subunit 5 ep	EIF2B5
	8143633	NM_001005328 // OR2A7 // olfactory receptor, family 2, subfamily A, member 7 //	OR2A7
	8099591	---
	8006690	NM_012138 // AATF // apoptosis antagonizing transcription factor // 17q11.2-q12	AATF
	8140709	NM_001142749 // KIAA1324L // KIAA1324-like // 7q21.12 // 222223 /// NM_152748 //	KIAA1324L
	8076882	NM_001080447 // TTLL8 // tubulin tyrosine ligase-like family, member 8 // 22q13.	TTLL8
	8001197	NM_018092 // NETO2 // neuropilin (NRP) and tolloid (TLL)-like 2 // 16q11 // 8183	NETO2
	8008969	NM_005994 // TBX2 // T-box 2 // 17q23 // 6909 /// BC052566 // TBX2 // T-box 2 //	TBX2
	8054439	NM_032528 // ST6GAL2 // ST6 beta-galactosamide alpha-2,6-sialyltranferase 2 // 2	ST6GAL2
	7986329	NM_021005 // NR2F2 // nuclear receptor subfamily 2, group F, member 2 // 15q26 /	NR2F2
	7970546	NM_152726 // EFHA1 // EF-hand domain family, member A1 // 13q12.11 // 221154 ///	EFHA1
	8173551	NM_002637 // PHKA1 // phosphorylase kinase, alpha 1 (muscle) // Xq12-q13 // 5255	PHKA1
	8042324	---
	8123274	NM_005922 // MAP3K4 // mitogen-activated protein kinase kinase kinase 4 // 6q26	MAP3K4
	8018097	NM_001098832 // FAM104A // family with sequence similarity 104, member A // 17q2	FAM104A
	8167790	NM_058163 // TSR2 // TSR2, 20S rRNA accumulation, homolog (S. cerevisiae) // Xp1	TSR2
	8092765	NM_178496 // C3orf59 // chromosome 3 open reading frame 59 // 3q29 // 151963 ///	C3orf59
	8045619	NM_015630 // EPC2 // enhancer of polycomb homolog 2 (Drosophila) // 2q23.1 // 26	EPC2
	8148325	---
	8161026	NM_174923 // CCDC107 // coiled-coil domain containing 107 // 9p13.3 // 203260 //	CCDC107
	8073511	---
	8134981	NM_003302 // TRIP6 // thyroid hormone receptor interactor 6 // 7q22 // 7205 ///	TRIP6
	8081055	NM_014043 // CHMP2B // chromatin modifying protein 2B // 3p11.2 // 25978 /// ENS	CHMP2B
	7938366	BX641032 // WEE1 // WEE1 homolog (S. pombe) // 11p15.3-p15.1 // 7465	WEE1
	8079931	NM_006841 // SLC38A3 // solute carrier family 38, member 3 // 3p21.3 // 10991 //	SLC38A3
	7980998	NM_001002860 // BTBD7 // BTB (POZ) domain containing 7 // 14q32.12 // 55727 ///	BTBD7
	8133275	NM_172020 // POM121 // POM121 membrane glycoprotein (rat) // 7q11.23 // 9883 ///	POM121
	8049969	NM_015677 // SH3YL1 // SH3 domain containing, Ysc84-like 1 (S. cerevisiae) // 2p	SH3YL1
	7919729	NM_016022 // APH1A // anterior pharynx defective 1 homolog A (C. elegans) // 1p3	APH1A
	8143555	NM_001001658 // OR9A2 // olfactory receptor, family 9, subfamily A, member 2 //	OR9A2
	7948092	NR_003034 // LOC441601 // septin 7 pseudogene // 11p11.12 // 441601	LOC441601
	8166355	NM_014927 // CNKSR2 // connector enhancer of kinase suppressor of Ras 2 // Xp22.	CNKSR2
	8037363	NM_145296 // CADM4 // cell adhesion molecule 4 // 19q13.31 // 199731 /// ENST000	CADM4
	8128695	ENST00000368982 // SNX3 // sorting nexin 3 // 6q21 // 8724 /// ENST00000368982 /	SNX3
	8009515	---
	7924686	NM_152608 // C1orf55 // chromosome 1 open reading frame 55 // 1q42.12 // 163859	C1orf55
	8100015	NM_207406 // BEND4 // BEN domain containing 4 // 4p13 // 389206 /// NM_001159547	BEND4
	8149228	NR_027000 // LOC349196 // hypothetical LOC349196 // 8p23.1 // 349196 /// AK09483	LOC349196
	7903425	NM_004038 // AMY1A // amylase, alpha 1A (salivary) // 1p21 // 276 /// NM_0010082	AMY1A
	7903440	NM_004038 // AMY1A // amylase, alpha 1A (salivary) // 1p21 // 276 /// NM_0010082	AMY1A
	7918134	NM_004038 // AMY1A // amylase, alpha 1A (salivary) // 1p21 // 276 /// NM_0010082	AMY1A
	7989670	NM_194272 // RBPMS2 // RNA binding protein with multiple splicing 2 // 15q22.31	RBPMS2
	8092905	NM_018385 // LSG1 // large subunit GTPase 1 homolog (S. cerevisiae) // 3q29 // 5	LSG1
	8071049
	8019494	BC008897 // C17orf101 // chromosome 17 open reading frame 101 // 17q25.3 // 7970	C17orf101
	8114920	NM_001387 // DPYSL3 // dihydropyrimidinase-like 3 // 5q32 // 1809 /// ENST000003	DPYSL3
	7953979	---
	7961891	NM_030762 // BHLHE41 // basic helix-loop-helix family, member e41 // 12p11.23-p1	BHLHE41
	7939070	---
	7903765	NM_000561 // GSTM1 // glutathione S-transferase mu 1 // 1p13.3 // 2944 /// NM_14	GSTM1
	7904448	---
	8029773	NM_001002915 // IGFL2 // IGF-like family member 2 // 19q13.32 // 147920 /// NM_0	IGFL2
	7902617	NM_001010971 // SAMD13 // sterile alpha motif domain containing 13 // 1p31.1 //	SAMD13
	8057578	NM_005795 // CALCRL // calcitonin receptor-like // 2q32.1 // 10203 /// ENST00000	CALCRL
	8175835	NM_001139457 // BCAP31 // B-cell receptor-associated protein 31 // Xq28 // 10134	BCAP31
	8078312	NM_182523 // CMC1 // COX assembly mitochondrial protein homolog (S. cerevisiae)	CMC1
	8039664	NM_017879 // ZNF416 // zinc finger protein 416 // 19q13.4 // 55659 /// ENST00000	ZNF416
	8096440	NM_001510 // GRID2 // glutamate receptor, ionotropic, delta 2 // 4q22 // 2895 //	GRID2
	8096361	NM_016323 // HERC5 // hect domain and RLD 5 // 4q22.1 // 51191 /// ENST000002643	HERC5
	7981046	NM_032036 // IFI27L2 // interferon, alpha-inducible protein 27-like 2 // 14q32.1	IFI27L2
	8093578	NM_178557 // NAT8L // N-acetyltransferase 8-like (GCN5-related, putative) // 4p1	NAT8L
	7905131	NM_012113 // CA14 // carbonic anhydrase XIV // 1q21 // 23632 /// ENST00000369111	CA14
	8042993	NM_004389 // CTNNA2 // catenin (cadherin-associated protein), alpha 2 // 2p12-p1	CTNNA2
	7994415	NM_001037808 // EIF3C // eukaryotic translation initiation factor 3, subunit C /	EIF3C
	8000507	NM_001037808 // EIF3C // eukaryotic translation initiation factor 3, subunit C /	EIF3C
	7934154	---
	8045814	---
	7980908	NM_006329 // FBLN5 // fibulin 5 // 14q32.1 // 10516 /// ENST00000342058 // FBLN5	FBLN5
	8076436	NM_005650 // TCF20 // transcription factor 20 (AR1) // 22q13.3|22q13.3 // 6942 /	TCF20
	7968734	NM_014252 // SLC25A15 // solute carrier family 25 (mitochondrial carrier; ornith	SLC25A15
	8088642	NM_015541 // LRIG1 // leucine-rich repeats and immunoglobulin-like domains 1 //	LRIG1
	7979085	NM_002863 // PYGL // phosphorylase, glycogen, liver // 14q21-q22 // 5836 /// ENS	PYGL
	7928600	NM_001099692 // EIF5AL1 // eukaryotic translation initiation factor 5A-like 1 //	EIF5AL1
	7998510	NM_001287 // CLCN7 // chloride channel 7 // 16p13 // 1186 /// NM_001114331 // CL	CLCN7
	8048940	NM_001080391 // SP100 // SP100 nuclear antigen // 2q37.1 // 6672 /// NM_003113 /	SP100
	8018600	NM_014230 // SRP68 // signal recognition particle 68kDa // 17q25.1 // 6730 /// E	SRP68
	8164692	AF467069 // RAPGEF1 // Rap guanine nucleotide exchange factor (GEF) 1 // 9q34.3	RAPGEF1
	8148304	NM_025195 // TRIB1 // tribbles homolog 1 (Drosophila) // 8q24.13 // 10221 /// EN	TRIB1
	8095688	NM_002993 // CXCL6 // chemokine (C-X-C motif) ligand 6 (granulocyte chemotactic	CXCL6
	8056909	NM_001880 // ATF2 // activating transcription factor 2 // 2q32 // 1386 /// ENST0	ATF2
	8096081	NM_021204 // ENOPH1 // enolase-phosphatase 1 // 4q21.22 // 58478 /// ENST0000027	ENOPH1
	7959563	NM_152269 // C12orf65 // chromosome 12 open reading frame 65 // 12q24.31 // 9157	C12orf65
	8148658	NM_014789 // ZNF623 // zinc finger protein 623 // 8q24.3 // 9831 /// NM_00108248	ZNF623
	7916024	NM_001144832 // TTC39A // tetratricopeptide repeat domain 39A // 1p32.3 // 22996	TTC39A
	8158961	NM_001122823 // GTF3C5 // general transcription factor IIIC, polypeptide 5, 63kD	GTF3C5
	8118218	NM_001320 // CSNK2B // casein kinase 2, beta polypeptide // 6p21-p12|6p21.3 // 1	CSNK2B
	7950864	NM_001014811 // ME3 // malic enzyme 3, NADP(+)-dependent, mitochondrial // 11cen	ME3
	8099259	NM_198595 // AFAP1 // actin filament associated protein 1 // 4p16 // 60312 /// N	AFAP1
	8056184	NM_000888 // ITGB6 // integrin, beta 6 // 2q24.2 // 3694 /// ENST00000283249 //	ITGB6
	8110585	---
	7956166	NM_015292 // ESYT1 // extended synaptotagmin-like protein 1 // 12q13.2 // 23344	ESYT1
	8017885	NM_007168 // ABCA8 // ATP-binding cassette, sub-family A (ABC1), member 8 // 17q	ABCA8
	8079217	NM_003420 // ZNF35 // zinc finger protein 35 // 3p22-p21 // 7584 /// ENST0000039	ZNF35
	8019031	NM_019020 // TBC1D16 // TBC1 domain family, member 16 // 17q25.3 // 125058 /// E	TBC1D16
	8155250	NM_012203 // GRHPR // glyoxylate reductase/hydroxypyruvate reductase // 9q12 //	GRHPR
	7974335	---
	7929882	NM_017893 // SEMA4G // sema domain, immunoglobulin domain (Ig), transmembrane do	SEMA4G
	8136080	NM_005631 // SMO // smoothened homolog (Drosophila) // 7q32.3 // 6608 /// ENST00	SMO
	7956949	NM_020401 // NUP107 // nucleoporin 107kDa // 12q15 // 57122 /// ENST00000229179	NUP107
	8121118	NM_012115 // CASP8AP2 // caspase 8 associated protein 2 // 6q15 // 9994 /// NM_0	CASP8AP2
	7928291	NM_004273 // CHST3 // carbohydrate (chondroitin 6) sulfotransferase 3 // 10q22.1	CHST3
	8143629	NR_002157 // OR2A9P // olfactory receptor, family 2, subfamily A, member 9 pseud	OR2A9P
	7970370	NM_023011 // UPF3A // UPF3 regulator of nonsense transcripts homolog A (yeast) /	UPF3A
	8124583	NM_001012455 // ZSCAN23 // zinc finger and SCAN domain containing 23 // 6p22.1 /	ZSCAN23
	8177527
	8112521	NM_004536 // NAIP // NLR family, apoptosis inhibitory protein // 5q13.1 // 4671	NAIP
	7952185	NM_001382 // DPAGT1 // dolichyl-phosphate (UDP-N-acetylglucosamine) N-acetylgluc	DPAGT1
	8149218	NR_027000 // LOC349196 // hypothetical LOC349196 // 8p23.1 // 349196 /// AK09483	LOC349196
	8149220	NR_027000 // LOC349196 // hypothetical LOC349196 // 8p23.1 // 349196 /// AK09483	LOC349196
	8149222	NR_027000 // LOC349196 // hypothetical LOC349196 // 8p23.1 // 349196 /// AK09483	LOC349196
	8149224	NR_027000 // LOC349196 // hypothetical LOC349196 // 8p23.1 // 349196 /// AK09483	LOC349196
	8149226	NR_027000 // LOC349196 // hypothetical LOC349196 // 8p23.1 // 349196 /// AK09483	LOC349196
	8052845	NM_022173 // TIA1 // TIA1 cytotoxic granule-associated RNA binding protein // 2p	TIA1
	7981726	---
	8154491	NM_001040272 // ADAMTSL1 // ADAMTS-like 1 // 9p22.2-p22.1 // 92949 /// NM_052866	ADAMTSL1
	8145669	NM_001008711 // RBPMS // RNA binding protein with multiple splicing // 8p12-p11	RBPMS
	8063437	NM_173485 // TSHZ2 // teashirt zinc finger homeobox 2 // 20q13.2 // 128553 /// E	TSHZ2
	8127563	NM_004370 // COL12A1 // collagen, type XII, alpha 1 // 6q12-q13 // 1303 /// NM_0	COL12A1
	8148467	NM_017444 // CHRAC1 // chromatin accessibility complex 1 // 8q24.3 // 54108 ///	CHRAC1
	7993159	NM_014117 // C16orf72 // chromosome 16 open reading frame 72 // 16p13.2 // 29035	C16orf72
	7928318	NM_138357 // CCDC109A // coiled-coil domain containing 109A // 10q22.1 // 90550	CCDC109A
	7969794	AY358798 // UNQ1829 // FRSS1829 // 13q32.3 // 100132099	UNQ1829
	7937341	NM_178537 // B4GALNT4 // beta-1,4-N-acetyl-galactosaminyl transferase 4 // 11p15	B4GALNT4
	7898052	NM_001099852 // PRAMEF20 // PRAME family member 20 // 1p36.21 // 645425 /// NM_0	PRAMEF20
	8043155	---
	8147000	NM_024721 // ZFHX4 // zinc finger homeobox 4 // 8q21.11 // 79776 /// ENST0000045	ZFHX4
	8143367	NM_207113 // SLC37A3 // solute carrier family 37 (glycerol-3-phosphate transport	SLC37A3
	8121685	NM_173674 // DCBLD1 // discoidin, CUB and LCCL domain containing 1 // 6q22.1 //	DCBLD1
	8059097	NM_015680 // C2orf24 // chromosome 2 open reading frame 24 // 2q35 // 27013 ///	C2orf24
	8121559	---
	8084891	NM_153690 // FAM43A // family with sequence similarity 43, member A // 3q29 // 1	FAM43A
	8150419	NM_024645 // ZMAT4 // zinc finger, matrin type 4 // 8p11.21 // 79698 /// NM_0011	ZMAT4
	7990345	NM_003612 // SEMA7A // semaphorin 7A, GPI membrane anchor (John Milton Hagen blo	SEMA7A
	8114709	NM_033449 // FCHSD1 // FCH and double SH3 domains 1 // 5q31.3 // 89848 /// ENST0	FCHSD1
	7926679	NM_019590 // KIAA1217 // KIAA1217 // 10p12.2-p12.1 // 56243 /// NM_001098500 //	KIAA1217
	7968516	NM_015032 // PDS5B // PDS5, regulator of cohesion maintenance, homolog B (S. cer	PDS5B
	7944382	NM_021729 // VPS11 // vacuolar protein sorting 11 homolog (S. cerevisiae) // 11q	VPS11
	8142332	NM_032549 // IMMP2L // IMP2 inner mitochondrial membrane peptidase-like (S. cere	IMMP2L
	8056716	NM_014168 // METTL5 // methyltransferase like 5 // 2q31.1 // 29081 /// ENST00000	METTL5
	8135922	NM_018396 // METTL2B // methyltransferase like 2B // 7q32.1 // 55798 /// ENST000	METTL2B
	8006655	NM_024308 // DHRS11 // dehydrogenase/reductase (SDR family) member 11 // 17q12 /	DHRS11
	8038899	NM_002029 // FPR1 // formyl peptide receptor 1 // 19q13.4 // 2357 /// ENST000003	FPR1
	8001449	NM_024336 // IRX3 // iroquois homeobox 3 // 16q12.2 // 79191 /// ENST00000329734	IRX3
	7985099	NM_003978 // PSTPIP1 // proline-serine-threonine phosphatase interacting protein	PSTPIP1
	8116610	NM_000904 // NQO2 // NAD(P)H dehydrogenase, quinone 2 // 6pter-q12 // 4835 /// E	NQO2
	8081779	NM_173570 // ZDHHC23 // zinc finger, DHHC-type containing 23 // 3q13.31 // 25488	ZDHHC23
	8151871	NM_057749 // CCNE2 // cyclin E2 // 8q22.1 // 9134 /// ENST00000308108 // CCNE2 /	CCNE2
	8144420	NR_027000 // LOC349196 // hypothetical LOC349196 // 8p23.1 // 349196 /// AK09483	LOC349196
	8144494	NR_027000 // LOC349196 // hypothetical LOC349196 // 8p23.1 // 349196 /// AK09483	LOC349196
	8124901	NM_002117 // HLA-C // major histocompatibility complex, class I, C // 6p21.3 //	HLA-C
	8143383	---
	8070863	BC004343 // C21orf122 // chromosome 21 open reading frame 122 // 21q22.3 // 7280	C21orf122
	8009932	NM_013260 // SAP30BP // SAP30 binding protein // 17q25.1 // 29115 /// ENST000003	SAP30BP
	8007188	NM_033133 // CNP // 2',3'-cyclic nucleotide 3' phosphodiesterase // 17q21 // 126	CNP
	7934977	---
	8170644	NM_001136273 // ZFP92 // zinc finger protein 92 homolog (mouse) // Xq28 // 13973	ZFP92
	8179228	NM_007109 // TCF19 // transcription factor 19 // 6p21.3 // 6941 /// NM_001077511	TCF19
	8027793	NM_205834 // LSR // lipolysis stimulated lipoprotein receptor // 19q13.12 // 515	LSR
	8175747	NM_005362 // MAGEA3 // melanoma antigen family A, 3 // Xq28 // 4102 /// NM_00536	MAGEA3
	8134263	NM_000089 // COL1A2 // collagen, type I, alpha 2 // 7q22.1 // 1278 /// ENST00000	COL1A2
	8104166	NM_004168 // SDHA // succinate dehydrogenase complex, subunit A, flavoprotein (F	SDHA
	7961829	NM_005504 // BCAT1 // branched chain aminotransferase 1, cytosolic // 12p12.1 //	BCAT1
	8069206	---
	8141664	NM_003378 // VGF // VGF nerve growth factor inducible // 7q22.1 // 7425 /// ENST	VGF
	8144496	NM_001040071 // LOC650293 // seven transmembrane helix receptor // 4p16.1 // 650	LOC650293
	8021984	NM_005433 // YES1 // v-yes-1 Yamaguchi sarcoma viral oncogene homolog 1 // 18p11	YES1
	8167965	NM_002444 // MSN // moesin // Xq11.2-q12 // 4478 /// ENST00000360270 // MSN // m	MSN
	8146527	AB111913 // T1560 // T1560 protein // 8q12.1 // 387335 /// BC040611 // T1560 //	T1560
	8075564	NM_001098527 // RFPL2 // ret finger protein-like 2 // 22q12.3 // 10739 /// NM_00	RFPL2
	7897044	NM_002744 // PRKCZ // protein kinase C, zeta // 1p36.33-p36.2 // 5590 /// NM_001	PRKCZ
	7967702	---
	8065710	NM_005225 // E2F1 // E2F transcription factor 1 // 20q11.2 // 1869 /// ENST00000	E2F1
	8124008	NM_001031713 // CCDC90A // coiled-coil domain containing 90A // 6p24.3-p23 // 63	CCDC90A
	7965606	NM_002108 // HAL // histidine ammonia-lyase // 12q22-q24.1 // 3034 /// ENST00000	HAL
	8147439	NM_024613 // PLEKHF2 // pleckstrin homology domain containing, family F (with FY	PLEKHF2
	8022310	ENST00000302079 // C18orf58 // chromosome 18 open reading frame 58 // 18p11.22-p	C18orf58
	8166469	NR_027783 // SAT1 // spermidine/spermine N1-acetyltransferase 1 // Xp22.1 // 630	SAT1
	7972932	AK092862 // FLJ41484 // hypothetical LOC650669 // 13q34 // 650669	FLJ41484
	8169859	NM_018990 // SASH3 // SAM and SH3 domain containing 3 // Xq26 // 54440 /// ENST0	SASH3
	8042251	NM_014562 // OTX1 // orthodenticle homeobox 1 // 2p13 // 5013 /// ENST0000028254	OTX1
	8112176	NR_023344 // RNU6ATAC // RNA, U6atac small nuclear (U12-dependent splicing) // 9	RNU6ATAC
	7976263	NM_153646 // SLC24A4 // solute carrier family 24 (sodium/potassium/calcium excha	SLC24A4
	8128620	NM_001080450 // BEND3 // BEN domain containing 3 // 6q21 // 57673 /// ENST000003	BEND3
	7904742	NM_153713 // LIX1L // Lix1 homolog (mouse)-like // 1q21.1 // 128077 /// ENST0000	LIX1L
	7986605	NM_207355 // POTEB // POTE ankyrin domain family, member B // 15q11.2 // 339010	POTEB
	8149216	NR_027000 // LOC349196 // hypothetical LOC349196 // 8p23.1 // 349196 /// AK09483	LOC349196
	8013771	NM_138463 // TLCD1 // TLC domain containing 1 // 17q11.2 // 116238 /// NM_001160	TLCD1
	8087885	NM_004656 // BAP1 // BRCA1 associated protein-1 (ubiquitin carboxy-terminal hydr	BAP1
	8081818	---
	8169473	NM_005032 // PLS3 // plastin 3 (T isoform) // Xq23 // 5358 /// NM_001136025 // P	PLS3
	8153328	NM_003724 // JRK // jerky homolog (mouse) // 8q24.3 // 8629 /// NM_001077527 //	JRK
	8143387	NM_013446 // MKRN1 // makorin ring finger protein 1 // 7q34 // 23608 /// NM_0011	MKRN1
	8151842	NM_015496 // KIAA1429 // KIAA1429 // 8q22.1 // 25962 /// NM_183009 // KIAA1429 /	KIAA1429
	7945031	---
	7987097	---
	8151756	NM_018710 // TMEM55A // transmembrane protein 55A // 8q21.3 // 55529 /// ENST000	TMEM55A
	7947110	NM_024680 // E2F8 // E2F transcription factor 8 // 11p15.1 // 79733 /// ENST0000	E2F8
	8179351	NM_001710 // CFB // complement factor B // 6p21.3 // 629 /// AF349679 // CFB //	CFB
	8157945	NM_001099270 // ZBTB34 // zinc finger and BTB domain containing 34 // 9q33.3 //	ZBTB34
	8120215	NM_133367 // PAQR8 // progestin and adipoQ receptor family member VIII // 6p12.1	PAQR8
	8038770	NM_022046 // KLK14 // kallikrein-related peptidase 14 // 19q13.3-q13.4 // 43847	KLK14
	8177782	NM_024839 // RPP21 // ribonuclease P/MRP 21kDa subunit // 6p22.1 // 79897 /// EN	RPP21
	8179097	NM_024839 // RPP21 // ribonuclease P/MRP 21kDa subunit // 6p22.1 // 79897 /// EN	RPP21
	8019565	NM_031854 // KRTAP4-12 // keratin associated protein 4-12 // 17q12-q21 // 83755	KRTAP4-12
	8086024	AY358209 // UNQ6490 // similar to YPLR6490 // 3p22.3 // 389102 /// ENST000004415	UNQ6490
	8145293	NM_014265 // ADAM28 // ADAM metallopeptidase domain 28 // 8p21.2 // 10863 /// NM	ADAM28
	8013581	NM_174887 // IFT20 // intraflagellar transport 20 homolog (Chlamydomonas) // 17q	IFT20
	8136388	NM_018295 // TMEM140 // transmembrane protein 140 // 7q33 // 55281 /// ENST00000	TMEM140
	8098637	NM_207352 // CYP4V2 // cytochrome P450, family 4, subfamily V, polypeptide 2 //	CYP4V2
	8014891	NM_012481 // IKZF3 // IKAROS family zinc finger 3 (Aiolos) // 17q21 // 22806 ///	IKZF3
	8130038	NM_001042683 // SHPRH // SNF2 histone linker PHD RING helicase // 6q24.3 // 2572	SHPRH
	8070489	NM_020639 // RIPK4 // receptor-interacting serine-threonine kinase 4 // 21q22.3	RIPK4
	7972723	NM_018011 // ARGLU1 // arginine and glutamate rich 1 // 13q33.3 // 55082 /// ENS	ARGLU1
	7963577	NM_032840 // SPRYD3 // SPRY domain containing 3 // 12q13.13 // 84926 /// ENST000	SPRYD3
	7981982	NR_003332 // SNORD116-17 // small nucleolar RNA, C/D box 116-17 // 15q11.2 // 10	SNORD116-17
	7981986	NR_003332 // SNORD116-17 // small nucleolar RNA, C/D box 116-17 // 15q11.2 // 10	SNORD116-17
	7913805	NM_001031680 // RUNX3 // runt-related transcription factor 3 // 1p36 // 864 ///	RUNX3
	8138721	NM_153631 // HOXA3 // homeobox A3 // 7p15-p14 // 3200 /// NM_030661 // HOXA3 //	HOXA3
	8133459	NM_003388 // CLIP2 // CAP-GLY domain containing linker protein 2 // 7q11.23 // 7	CLIP2
	8007949	BC036407 // C17orf57 // chromosome 17 open reading frame 57 // 17q21.32 // 12498	C17orf57
	8043324	NM_001024457 // RGPD1 // RANBP2-like and GRIP domain containing 1 // 2p11.2 // 4	RGPD1
	8038942	NM_014650 // ZNF432 // zinc finger protein 432 // 19q13.41 // 9668 /// ENST00000	ZNF432
	7946087	NM_001005289 // OR52H1 // olfactory receptor, family 52, subfamily H, member 1 /	OR52H1
	8086754	NM_012235 // SCAP // SREBF chaperone // 3p21.31 // 22937 /// ENST00000265565 //	SCAP
	8068353	NM_006933 // SLC5A3 // solute carrier family 5 (sodium/myo-inositol cotransporte	SLC5A3
	8130641	NR_024277 // C6orf59 // chromosome 6 open reading frame 59 // 6q26 // 79992 ///	C6orf59
	7921487	NM_003564 // TAGLN2 // transgelin 2 // 1q21-q25 // 8407 /// ENST00000368097 // T	TAGLN2
	8158829	NM_013318 // BAT2L // HLA-B associated transcript 2-like // 9q34.13 // 84726 ///	BAT2L
	7910674	---
	7968678	NM_207361 // FREM2 // FRAS1 related extracellular matrix protein 2 // 13q13.3 //	FREM2
	8117834	NM_021959 // PPP1R11 // protein phosphatase 1, regulatory (inhibitor) subunit 11	PPP1R11
	8177744	NM_021959 // PPP1R11 // protein phosphatase 1, regulatory (inhibitor) subunit 11	PPP1R11
	8133326	NM_172020 // POM121 // POM121 membrane glycoprotein (rat) // 7q11.23 // 9883 ///	POM121
	7975956	NM_001513 // GSTZ1 // glutathione transferase zeta 1 // 14q24.3 // 2954 /// NM_1	GSTZ1
	8051777	NM_004718 // COX7A2L // cytochrome c oxidase subunit VIIa polypeptide 2 like //	COX7A2L
	7931108	NM_007329 // DMBT1 // deleted in malignant brain tumors 1 // 10q26.13 // 1755 //	DMBT1
	7969986	NM_006573 // TNFSF13B // tumor necrosis factor (ligand) superfamily, member 13b	TNFSF13B
	8115327	NM_003118 // SPARC // secreted protein, acidic, cysteine-rich (osteonectin) // 5	SPARC
	8134581	NM_006409 // ARPC1A // actin related protein 2/3 complex, subunit 1A, 41kDa // 7	ARPC1A
	8127399	NM_001142800 // EYS // eyes shut homolog (Drosophila) // 6q12 // 346007 /// FJ41	EYS
	8012696	NM_017533 // MYH4 // myosin, heavy chain 4, skeletal muscle // 17p13.1 // 4622 /	MYH4
	7956749	NM_014254 // TMEM5 // transmembrane protein 5 // 12q14.2 // 10329 /// ENST000002	TMEM5
	7977397	NM_001312 // CRIP2 // cysteine-rich protein 2 // 14q32.3 // 1397 /// ENST0000032	CRIP2
	7902645	NM_001081472 // SPATA1 // spermatogenesis associated 1 // 1p22.3 // 64173 /// EN	SPATA1
	8123315	NM_206855 // QKI // quaking homolog, KH domain RNA binding (mouse) // 6q26|6q26-	QKI
	8048595	NM_013335 // GMPPA // GDP-mannose pyrophosphorylase A // 2q35 // 29926 /// NM_20	GMPPA
	7930714	NM_207303 // ATRNL1 // attractin-like 1 // 10q26 // 26033 /// ENST00000355044 //	ATRNL1
	8160297	NM_001122 // PLIN2 // perilipin 2 // 9p22.1 // 123 /// ENST00000276914 // PLIN2	PLIN2
	7948798	NM_001130702 // BSCL2 // Berardinelli-Seip congenital lipodystrophy 2 (seipin) /	BSCL2
	7969171	NR_002605 // DLEU1 // deleted in lymphocytic leukemia 1 (non-protein coding) //	DLEU1
	7979204	NM_006832 // FERMT2 // fermitin family homolog 2 (Drosophila) // 14q22.1 // 1097	FERMT2
	8136138	---
	8071119	NM_015367 // BCL2L13 // BCL2-like 13 (apoptosis facilitator) // 22q11.1 // 23786	BCL2L13
	7906775	NR_024151 // HSPA7 // heat shock 70kDa protein 7 (HSP70B) // 1q23.3 // 3311 ///	HSPA7
	8042283	NM_014181 // HSPC159 // galectin-related protein // 2p14 // 29094 /// ENST000002	HSPC159
	8074897	XR_042119 // LOC388882 // hypothetical LOC388882 // 22q11.23 // 388882	LOC388882
	8134869	NM_002593 // PCOLCE // procollagen C-endopeptidase enhancer // 7q22 // 5118 ///	PCOLCE
	7989365	NM_134260 // RORA // RAR-related orphan receptor A // 15q22.2 // 6095 /// NM_002	RORA
	7944216	NM_006476 // ATP5L // ATP synthase, H+ transporting, mitochondrial F0 complex, s	ATP5L
	8071809	NM_000854 // GSTT2 // glutathione S-transferase theta 2 // 22q11.2|22q11.23 // 2	GSTT2
	8075828	NM_006860 // RABL4 // RAB, member of RAS oncogene family-like 4 // 22q13.1 // 11	RABL4
	7953291	NM_001769 // CD9 // CD9 molecule // 12p13.3 // 928 /// ENST00000009180 // CD9 //	CD9
	8055697	NM_198557 // RBM43 // RNA binding motif protein 43 // 2q23.3 // 375287 /// ENST0	RBM43
	7925607	---
	8098021	NM_001083619 // GRIA2 // glutamate receptor, ionotropic, AMPA 2 // 4q32-q33 // 2	GRIA2
	8027837	NM_001771 // CD22 // CD22 molecule // 19q13.1 // 933 /// ENST00000085219 // CD22	CD22
	8019316	NM_006907 // PYCR1 // pyrroline-5-carboxylate reductase 1 // 17q25.3 // 5831 ///	PYCR1
	8178686	NM_002904 // RDBP // RD RNA binding protein // 6p21.3 // 7936 /// ENST0000037542	RDBP
	8179913	NM_002904 // RDBP // RD RNA binding protein // 6p21.3 // 7936 /// ENST0000037542	RDBP
	7997247	NM_032268 // ZNRF1 // zinc and ring finger 1 // 16q23.1 // 84937 /// ENST0000033	ZNRF1
	7908779	NM_020216 // RNPEP // arginyl aminopeptidase (aminopeptidase B) // 1q32 // 6051	RNPEP
	8161451	AK292642 // LOC554249 // hypothetical LOC554249 // 9q12 // 554249 /// ENST000003	LOC554249
	8155393	AK292642 // LOC554249 // hypothetical LOC554249 // 9q12 // 554249 /// ENST000003	LOC554249
	7980296	NM_006827 // TMED10 // transmembrane emp24-like trafficking protein 10 (yeast) /	TMED10
	8077688	NM_153461 // IL17RC // interleukin 17 receptor C // 3p25.3|3p25.3-p24.1 // 84818	IL17RC
	8078227	NM_003884 // KAT2B // K(lysine) acetyltransferase 2B // 3p24 // 8850 /// ENST000	KAT2B
	8046099	NM_001039724 // NOSTRIN // nitric oxide synthase trafficker // 2q24.3-q31.1 // 1	NOSTRIN
	8091078	NM_002899 // RBP1 // retinol binding protein 1, cellular // 3q23 // 5947 /// NM_	RBP1
	8115099	NM_002609 // PDGFRB // platelet-derived growth factor receptor, beta polypeptide	PDGFRB
	7905147	BC017761 // C1orf54 // chromosome 1 open reading frame 54 // 1q21.2 // 79630 ///	C1orf54
	8083576	NM_001004316 // LEKR1 // leucine, glutamate and lysine rich 1 // 3q25.31 // 3891	LEKR1
	8067382	NM_002792 // PSMA7 // proteasome (prosome, macropain) subunit, alpha type, 7 //	PSMA7
	8011293	NM_015229 // KIAA0664 // KIAA0664 // 17p13.3 // 23277 /// ENST00000435359 // KIA	KIAA0664
	8133690	NM_005918 // MDH2 // malate dehydrogenase 2, NAD (mitochondrial) // 7cen-q22 //	MDH2
	8176360	NM_002414 // CD99 // CD99 molecule // Xp22.32; Yp11.3 // 4267 /// NM_001122898 /	CD99
	8051926	---
	8035351	NM_000215 // JAK3 // Janus kinase 3 // 19p13.1 // 3718 /// ENST00000458235 // JA	JAK3
	8103399	NM_016205 // PDGFC // platelet derived growth factor C // 4q32 // 56034 /// ENST	PDGFC
	8085193	AK128398 // LOC440944 // hypothetical LOC440944 // 3p25.3 // 440944 /// ENST0000	LOC440944
	7972682	NM_024089 // KDELC1 // KDEL (Lys-Asp-Glu-Leu) containing 1 // 13q33 // 79070 ///	KDELC1
	7947358	NM_002901 // RCN1 // reticulocalbin 1, EF-hand calcium binding domain // 11p13 /	RCN1
	8033912	NM_001130823 // DNMT1 // DNA (cytosine-5-)-methyltransferase 1 // 19p13.2 // 178	DNMT1
	7967337	NM_019625 // ABCB9 // ATP-binding cassette, sub-family B (MDR/TAP), member 9 //	ABCB9
	8086317	NM_031899 // GORASP1 // golgi reassembly stacking protein 1, 65kDa // 3p22-p21.3	GORASP1
	8115122	NM_015981 // CAMK2A // calcium/calmodulin-dependent protein kinase II alpha // 5	CAMK2A
	8006984	NM_002809 // PSMD3 // proteasome (prosome, macropain) 26S subunit, non-ATPase, 3	PSMD3
	7954090	NM_001423 // EMP1 // epithelial membrane protein 1 // 12p12.3 // 2012 /// ENST00	EMP1
	8162462	NM_014612 // FAM120A // family with sequence similarity 120A // 9q22.31 // 23196	FAM120A
	8126119	---
	7949619	NM_001532 // SLC29A2 // solute carrier family 29 (nucleoside transporters), memb	SLC29A2
	8020493	---
	8126446	NM_001008739 // C6orf226 // chromosome 6 open reading frame 226 // 6p21.1 // 441	C6orf226
	8055348	---
	8005313	NM_001388 // DRG2 // developmentally regulated GTP binding protein 2 // 17p11.2	DRG2
	8148580	BC073830 // C8orf31 // chromosome 8 open reading frame 31 // 8q24.3 // 286122 //	C8orf31
	8006768	NM_014598 // SOCS7 // suppressor of cytokine signaling 7 // 17q12 // 30837 /// E	SOCS7
	8016982	NM_003168 // SUPT4H1 // suppressor of Ty 4 homolog 1 (S. cerevisiae) // 17q21-q2	SUPT4H1
	8086141	NM_014805 // EPM2AIP1 // EPM2A (laforin) interacting protein 1 // 3p22.1 // 9852	EPM2AIP1
	8020141	NM_153000 // APCDD1 // adenomatosis polyposis coli down-regulated 1 // 18p11.22	APCDD1
	7982248	---
	7965206	NM_182767 // SLC6A15 // solute carrier family 6 (neutral amino acid transporter)	SLC6A15
	8114797	NM_030964 // SPRY4 // sprouty homolog 4 (Drosophila) // 5q31.3 // 81848 /// NM_0	SPRY4
	7934334	NM_145170 // TTC18 // tetratricopeptide repeat domain 18 // 10q22.2 // 118491 //	TTC18
	8043129	---
	8082350	NM_004526 // MCM2 // minichromosome maintenance complex component 2 // 3q21 // 4	MCM2
	8154721	NM_020124 // IFNK // interferon, kappa // --- // 56832 /// ENST00000276943 // IF	IFNK
	8161017	NM_014450 // SIT1 // signaling threshold regulating transmembrane adaptor 1 // 9	SIT1
	7959220	NM_000017 // ACADS // acyl-Coenzyme A dehydrogenase, C-2 to C-3 short chain // 1	ACADS
	8014115	NM_015194 // MYO1D // myosin ID // 17q11-q12 // 4642 /// ENST00000318217 // MYO1	MYO1D
	7990810	NM_006441 // MTHFS // 5,10-methenyltetrahydrofolate synthetase (5-formyltetrahyd	MTHFS
	7926819	---
	7961259	NM_006250 // PRH1 // proline-rich protein HaeIII subfamily 1 // 12p13.2 // 5554	PRH1
	7964555	NM_006576 // AVIL // advillin // 12q14.1 // 10677 /// ENST00000257861 // AVIL //	AVIL
	7992905	NM_001083601 // NAT15 // N-acetyltransferase 15 (GCN5-related, putative) // 16p1	NAT15
	8144410	NR_027000 // LOC349196 // hypothetical LOC349196 // 8p23.1 // 349196 /// AK09483	LOC349196
	8053646	---
	8172379	NM_001037735 // ZNF630 // zinc finger protein 630 // Xp11.3-p11.1 // 57232 /// E	ZNF630
	8161646	---
	8121757	NM_004506 // HSF2 // heat shock transcription factor 2 // 6q22.31 // 3298 /// NM	HSF2
	8092735	NM_207316 // TMEM207 // transmembrane protein 207 // 3q28 // 131920 /// ENST0000	TMEM207
	8130422	NM_173515 // CNKSR3 // CNKSR family member 3 // 6q25.2 // 154043 /// ENST0000036	CNKSR3
	8100125	---
	8055323	NM_207363 // NCKAP5 // NCK-associated protein 5 // 2q21.2 // 344148 /// NM_20748	NCKAP5
	7985416	AB067507 // KIAA1920 // KIAA1920 protein // 15q25.2 // 114817 /// ENST0000045693	KIAA1920
	7985457	AB067507 // KIAA1920 // KIAA1920 protein // 15q25.2 // 114817 /// ENST0000045693	KIAA1920
	7985688	BC060762 // PDE8A // phosphodiesterase 8A // 15q25.3 // 5151 /// BC060762 // PDE	PDE8A
	7990941	AB067507 // KIAA1920 // KIAA1920 protein // 15q25.2 // 114817 /// ENST0000045693	KIAA1920
	8151475	NM_001025252 // TPD52 // tumor protein D52 // 8q21 // 7163 /// NM_001025253 // T	TPD52
	8062108	NM_006404 // PROCR // protein C receptor, endothelial (EPCR) // 20q11.2 // 10544	PROCR
	8106403	NM_005242 // F2RL1 // coagulation factor II (thrombin) receptor-like 1 // 5q13 /	F2RL1
	7988245	NM_005926 // MFAP1 // microfibrillar-associated protein 1 // 15q15-q21 // 4236 /	MFAP1
	8078248	NM_002128 // HMGB1 // high-mobility group box 1 // 13q12 // 3146 /// NM_00100873	HMGB1
	8017675	NR_024386 // PLEKHM1P // pleckstrin homology domain containing, family M (with R	PLEKHM1P
	8016891	NM_007146 // VEZF1 // vascular endothelial zinc finger 1 // 17q22 // 7716 /// EN	VEZF1
	8157890	NM_006195 // PBX3 // pre-B-cell leukemia homeobox 3 // 9q33-q34 // 5090 /// NR_0	PBX3
	8143188	NM_194071 // CREB3L2 // cAMP responsive element binding protein 3-like 2 // 7q34	CREB3L2
	7960896	NM_001040071 // LOC650293 // seven transmembrane helix receptor // 4p16.1 // 650	LOC650293
	8124689	NR_002139 // HCG4 // HLA complex group 4 // 6p21.3 // 54435	HCG4
	8031675	NM_021216 // ZNF71 // zinc finger protein 71 // 19q13.4 // 58491 /// ENST0000032	ZNF71
	8080994	NM_001124759 // FRG2C // FSHD region gene 2 family, member C // 3p12.3 // 100288	FRG2C
	7965515	NM_018838 // NDUFA12 // NADH dehydrogenase (ubiquinone) 1 alpha subcomplex, 12 /	NDUFA12
	8026051	NM_006397 // RNASEH2A // ribonuclease H2, subunit A // 19p13.2 // 10535 /// ENST	RNASEH2A
	7926443	---
	7985418	ENST00000342039 // LOC440297 // chondroitin sulfate proteoglycan 4 pseudogene //	LOC440297
	7985459	ENST00000342039 // LOC440297 // chondroitin sulfate proteoglycan 4 pseudogene //	LOC440297
	7990928	ENST00000342039 // LOC440297 // chondroitin sulfate proteoglycan 4 pseudogene //	LOC440297
	8162216	NM_016848 // SHC3 // SHC (Src homology 2 domain containing) transforming protein	SHC3
	7984217	NM_025201 // PLEKHO2 // pleckstrin homology domain containing, family O member 2	PLEKHO2
	7966268	NM_057169 // GIT2 // G protein-coupled receptor kinase interacting ArfGAP 2 // 1	GIT2
	8094679	NM_175737 // KLB // klotho beta // 4p14 // 152831 /// ENST00000257408 // KLB //	KLB
	8042161	NM_002618 // PEX13 // peroxisomal biogenesis factor 13 // 2p14-p16 // 5194 /// E	PEX13
	8110032	NM_153607 // C5orf41 // chromosome 5 open reading frame 41 // 5q35.1 // 153222 /	C5orf41
	8128565	NM_022361 // POPDC3 // popeye domain containing 3 // 6q21 // 64208 /// NR_024539	POPDC3
	8152465	NM_003756 // EIF3H // eukaryotic translation initiation factor 3, subunit H // 8	EIF3H
	7906021	NM_018116 // MSTO1 // misato homolog 1 (Drosophila) // 1q22 // 55154 /// NR_0241	MSTO1
	7947199	NM_018490 // LGR4 // leucine-rich repeat-containing G protein-coupled receptor 4	LGR4
	8170531	NM_001011548 // MAGEA4 // melanoma antigen family A, 4 // Xq28 // 4103 /// NM_00	MAGEA4
	8174636	NM_006937 // SUMO2 // SMT3 suppressor of mif two 3 homolog 2 (S. cerevisiae) //	SUMO2
	7946946	NM_004179 // TPH1 // tryptophan hydroxylase 1 // 11p15.3-p14 // 7166 /// ENST000	TPH1
	7939376	NM_174902 // LDLRAD3 // low density lipoprotein receptor class A domain containi	LDLRAD3
	8165682	---
	8038919	NM_021632 // ZNF350 // zinc finger protein 350 // 19q13.41 // 59348 /// AF309561	ZNF350
	8074458	BC062599 // C22orf39 // chromosome 22 open reading frame 39 // 22q11.21 // 12897	C22orf39
	8153652	NM_030974 // SHARPIN // SHANK-associated RH domain interactor // 8q24.3 // 81858	SHARPIN
	8155550	AK292642 // LOC554249 // hypothetical LOC554249 // 9q12 // 554249 /// AK092305 /	LOC554249
	7965359	NM_001001323 // ATP2B1 // ATPase, Ca++ transporting, plasma membrane 1 // 12q21.	ATP2B1
	8155569	BC119675 // FAM27E3 // family with sequence similarity 27, member E3 // 9q13 //	FAM27E3
	8161426	BC119675 // FAM27E3 // family with sequence similarity 27, member E3 // 9q13 //	FAM27E3
	8161437	BC119675 // FAM27E3 // family with sequence similarity 27, member E3 // 9q13 //	FAM27E3
	7947561	---
	8125125	NM_021177 // LSM2 // LSM2 homolog, U6 small nuclear RNA associated (S. cerevisia	LSM2
	8178641	NM_021177 // LSM2 // LSM2 homolog, U6 small nuclear RNA associated (S. cerevisia	LSM2
	8179839	NM_021177 // LSM2 // LSM2 homolog, U6 small nuclear RNA associated (S. cerevisia	LSM2
	8035628	NM_176880 // NR2C2AP // nuclear receptor 2C2-associated protein // 19p13.11 // 1	NR2C2AP
	8065071	NM_198391 // FLRT3 // fibronectin leucine rich transmembrane protein 3 // 20p11	FLRT3
	7964413	NM_014925 // R3HDM2 // R3H domain containing 2 // 12q13.3 // 22864 /// ENST00000	R3HDM2
	8086051	NM_015551 // SUSD5 // sushi domain containing 5 // 3p22.3 // 26032 /// ENST00000	SUSD5
	8005225	NR_003190 // LOC162632 // TL132 pseudogene // 17p11.2 // 162632 /// BC063453 //	LOC162632
	7968653	NM_000538 // RFXAP // regulatory factor X-associated protein // 13q14 // 5994 //	RFXAP
	7980496	NM_152446 // C14orf145 // chromosome 14 open reading frame 145 // 14q31.1 // 145	C14orf145
	7983527	NM_153618 // SEMA6D // sema domain, transmembrane domain (TM), and cytoplasmic d	SEMA6D
	7909529	NM_001136223 // RCOR3 // REST corepressor 3 // 1q32.2 // 55758 /// NM_018254 //	RCOR3
	8067185	NM_001719 // BMP7 // bone morphogenetic protein 7 // 20q13 // 655 /// ENST000003	BMP7
	8136983	NR_002158 // OR2A20P // olfactory receptor, family 2, subfamily A, member 20 pse	OR2A20P
	8140319	NM_005338 // HIP1 // huntingtin interacting protein 1 // 7q11.23 // 3092 /// ENS	HIP1
	8103341	NM_001039580 // MAP9 // microtubule-associated protein 9 // 4q32.1 // 79884 ///	MAP9
	8045835	NM_014568 // GALNT5 // UDP-N-acetyl-alpha-D-galactosamine:polypeptide N-acetylga	GALNT5
	8114733	NM_022481 // ARAP3 // ArfGAP with RhoGAP domain, ankyrin repeat and PH domain 3	ARAP3
	8115584	NM_024565 // CCNJL // cyclin J-like // 5q33.3 // 79616 /// ENST00000393977 // CC	CCNJL
	7987892	NM_022473 // ZFP106 // zinc finger protein 106 homolog (mouse) // 15q15.1 // 643	ZFP106
	7933855	NM_145307 // RTKN2 // rhotekin 2 // 10q21.2 // 219790 /// ENST00000373789 // RTK	RTKN2
	8112491	AK289851 // SMA5 // glucuronidase, beta pseudogene // 5q13 // 11042 /// BC171739	SMA5
	8088664	NM_003848 // SUCLG2 // succinate-CoA ligase, GDP-forming, beta subunit // 3p14.1	SUCLG2
	8018849	NM_003258 // TK1 // thymidine kinase 1, soluble // 17q23.2-q25.3 // 7083 /// ENS	TK1
	8089034	NM_031905 // ARMC10 // armadillo repeat containing 10 // 7q22.1 // 83787 /// NM_	ARMC10
	8004694	NM_144607 // CYB5D1 // cytochrome b5 domain containing 1 // 17p13.1 // 124637 //	CYB5D1
	7902205	NM_001559 // IL12RB2 // interleukin 12 receptor, beta 2 // 1p31.3-p31.2 // 3595	IL12RB2
	7962181	---
	7913593	NM_003196 // TCEA3 // transcription elongation factor A (SII), 3 // 1p36.12 // 6	TCEA3
	8148917	NM_138431 // MFSD3 // major facilitator superfamily domain containing 3 // 8q24.	MFSD3
	8069168	NM_198699 // KRTAP10-12 // keratin associated protein 10-12 // 21q22.3 // 386685	KRTAP10-12
	8016444	NM_002146 // HOXB3 // homeobox B3 // 17q21.3 // 3213 /// ENST00000311626 // HOXB	HOXB3
	7956867	NM_003483 // HMGA2 // high mobility group AT-hook 2 // 12q15 // 8091 /// NM_0034	HMGA2
	7987068	NM_002420 // TRPM1 // transient receptor potential cation channel, subfamily M,	TRPM1
	7942858	NM_182603 // ANKRD42 // ankyrin repeat domain 42 // 11q14.1 // 338699 /// ENST00	ANKRD42
	7942679	NM_018367 // ACER3 // alkaline ceramidase 3 // 11q13.5 // 55331 /// ENST00000278	ACER3
	8047086	NM_005966 // NAB1 // NGFI-A binding protein 1 (EGR1 binding protein 1) // 2q32.3	NAB1
	8151118	NM_025054 // VCPIP1 // valosin containing protein (p97)/p47 complex interacting	VCPIP1
	7902984	NM_001012425 // C1orf146 // chromosome 1 open reading frame 146 // 1p22.1 // 388	C1orf146
	8105181	NM_016640 // MRPS30 // mitochondrial ribosomal protein S30 // 5q11 // 10884 ///	MRPS30
	8131303	NM_015610 // WIPI2 // WD repeat domain, phosphoinositide interacting 2 // 7p22.1	WIPI2
	8034227	NM_001161616 // RGL3 // ral guanine nucleotide dissociation stimulator-like 3 //	RGL3
	8157828	NM_030978 // ARPC5L // actin related protein 2/3 complex, subunit 5-like // 9q33	ARPC5L
	8139737	NM_004577 // PSPH // phosphoserine phosphatase // 7p15.2-p15.1 // 5723 /// ENST0	PSPH
	8145175	NM_176871 // PDLIM2 // PDZ and LIM domain 2 (mystique) // 8p21.2 // 64236 /// NM	PDLIM2
	7977965	NM_016609 // SLC22A17 // solute carrier family 22, member 17 // 14q11.2 // 51310	SLC22A17
	8110668	---
	8087839	NM_015426 // WDR51A // WD repeat domain 51A // 3p21.2 // 25886 /// NM_001161581	WDR51A
	8177851	NM_001161376 // C6orf136 // chromosome 6 open reading frame 136 // 6p21.33 // 22	C6orf136
	8179167	NM_001161376 // C6orf136 // chromosome 6 open reading frame 136 // 6p21.33 // 22	C6orf136
	7986789	NM_024490 // ATP10A // ATPase, class V, type 10A // 15q11.2 // 57194 /// ENST000	ATP10A
	8156848	NM_173198 // NR4A3 // nuclear receptor subfamily 4, group A, member 3 // 9q22 //	NR4A3
	7946661	NM_015881 // DKK3 // dickkopf homolog 3 (Xenopus laevis) // 11p15.2 // 27122 ///	DKK3
	8068478	NM_005441 // CHAF1B // chromatin assembly factor 1, subunit B (p60) // 21q22.13	CHAF1B
	7914974	NM_000831 // GRIK3 // glutamate receptor, ionotropic, kainate 3 // 1p34-p33 // 2	GRIK3
	8101609	NM_197965 // SLC10A6 // solute carrier family 10 (sodium/bile acid cotransporter	SLC10A6
	7953547	NM_001007026 // ATN1 // atrophin 1 // 12p13.31 // 1822 /// NM_001940 // ATN1 //	ATN1
	8139889	---
	7988442	---
	8116734	NM_004271 // LY86 // lymphocyte antigen 86 // 6p25.1 // 9450 /// ENST00000379953	LY86
	8165794	NM_002414 // CD99 // CD99 molecule // Xp22.32; Yp11.3 // 4267 /// NM_001122898 /	CD99
	7927915	NM_152709 // STOX1 // storkhead box 1 // 10q21.3-q22.1 // 219736 /// NM_00113016	STOX1
	7977447	NR_027457 // LOC100133469 // hypothetical LOC100133469 // --- // 100133469	LOC100133469
	8094974	NM_001079839 // OCIAD1 // OCIA domain containing 1 // 4p11 // 54940 /// NM_01783	OCIAD1
	8147796	NM_001100117 // RIMS2 // regulating synaptic membrane exocytosis 2 // 8q22.3 //	RIMS2
	7941587	NM_182553 // CNIH2 // cornichon homolog 2 (Drosophila) // 11q13.2 // 254263 ///	CNIH2
	8092654	NM_052969 // RPL39L // ribosomal protein L39-like // 3q27 // 116832 /// ENST0000	RPL39L
	7925184	NM_015014 // RBM34 // RNA binding motif protein 34 // 1q42.3 // 23029 /// NR_027	RBM34
	7981976	NR_003329 // SNORD116-14 // small nucleolar RNA, C/D box 116-14 // 15q11.2 // 10	SNORD116-14
	8040292	NM_014668 // GREB1 // GREB1 protein // 2p25.1 // 9687 /// NM_033090 // GREB1 //	GREB1
	8009784	NM_015971 // MRPS7 // mitochondrial ribosomal protein S7 // 17q25 // 51081 /// E	MRPS7
	8130565	---
	8129214	AK299076 // MCM9 // minichromosome maintenance complex component 9 // 6q22.31 //	MCM9
	8146278	NM_032237 // SGK196 // protein kinase-like protein SgK196 // 8p11.21 // 84197 //	SGK196
	8137833	NM_013321 // SNX8 // sorting nexin 8 // 7p22.3 // 29886 /// ENST00000222990 // S	SNX8
	8020491	---
	8119974	NM_001078175 // SLC29A1 // solute carrier family 29 (nucleoside transporters), m	SLC29A1
	8021741	NM_032649 // CNDP1 // carnosine dipeptidase 1 (metallopeptidase M20 family) // 1	CNDP1
	8099304	NM_003501 // ACOX3 // acyl-Coenzyme A oxidase 3, pristanoyl // 4p15.3 // 8310 //	ACOX3
	8108697	NM_015669 // PCDHB5 // protocadherin beta 5 // 5q31 // 26167 /// ENST00000231134	PCDHB5
	8145291	AF495725 // SLC25A37 // solute carrier family 25, member 37 // 8p21.2 // 51312 /	SLC25A37
	7924526	NM_005426 // TP53BP2 // tumor protein p53 binding protein, 2 // 1q42.1 // 7159 /	TP53BP2
	8175775	NM_004988 // MAGEA1 // melanoma antigen family A, 1 (directs expression of antig	MAGEA1
	7938195	NM_176822 // NLRP14 // NLR family, pyrin domain containing 14 // 11p15.4 // 3383	NLRP14
	8124329	---
	7912239	NM_024980 // GPR157 // G protein-coupled receptor 157 // 1p36.23 // 80045 /// EN	GPR157
	8126214	NM_005943 // MOCS1 // molybdenum cofactor synthesis 1 // 6p21.3 // 4337 /// NM_0	MOCS1
	7914500	AF258548 // C1orf91 // chromosome 1 open reading frame 91 // 1p36.11-p34.2 // 56	C1orf91
	8121895	NM_001031712 // TRMT11 // tRNA methyltransferase 11 homolog (S. cerevisiae) // 6	TRMT11
	8043945	NM_145686 // MAP4K4 // mitogen-activated protein kinase kinase kinase kinase 4 /	MAP4K4
	7968484	NM_000059 // BRCA2 // breast cancer 2, early onset // 13q12.3 // 675 /// ENST000	BRCA2
	8097262	NM_145207 // SPATA5 // spermatogenesis associated 5 // 4q28.1 // 166378 /// ENST	SPATA5
	7976451	NM_058237 // PPP4R4 // protein phosphatase 4, regulatory subunit 4 // 14q32.12-q	PPP4R4
	8111136	NM_001034850 // FAM134B // family with sequence similarity 134, member B // 5p15	FAM134B
	8146336	AK301677 // KIAA0146 // KIAA0146 // 8q11.21 // 23514 /// AK294248 // KIAA0146 //	KIAA0146
	8095832	---
	8137942	NM_001080495 // TNRC18 // trinucleotide repeat containing 18 // 7p22.1 // 84629	TNRC18
	7958819	NM_006817 // ERP29 // endoplasmic reticulum protein 29 // 12q24.13 // 10961 ///	ERP29
	8090291	NM_001015050 // ALG1L // asparagine-linked glycosylation 1-like // 3q21.2 // 200	ALG1L
	8088776	NM_032682 // FOXP1 // forkhead box P1 // 3p14.1 // 27086 /// NM_001012505 // FOX	FOXP1
	8150318	NM_023110 // FGFR1 // fibroblast growth factor receptor 1 // 8p11.2-p11.1 // 226	FGFR1
	7992594	NM_001761 // CCNF // cyclin F // 16p13.3 // 899 /// ENST00000397066 // CCNF // c	CCNF
	8149551	NM_015310 // PSD3 // pleckstrin and Sec7 domain containing 3 // 8pter-p23.3 // 2	PSD3
	8028200	NM_152603 // ZNF567 // zinc finger protein 567 // 19q13.12 // 163081 /// ENST000	ZNF567
	7968746	NM_007187 // WBP4 // WW domain binding protein 4 (formin binding protein 21) //	WBP4
	8116227	NM_020666 // CLK4 // CDC-like kinase 4 // 5q35 // 57396 /// ENST00000316308 // C	CLK4
	7952069	NM_020153 // C11orf60 // chromosome 11 open reading frame 60 // 11q23.3 // 56912	C11orf60
	8062748	NM_016004 // IFT52 // intraflagellar transport 52 homolog (Chlamydomonas) // ---	IFT52
	8061447	NM_002862 // PYGB // phosphorylase, glycogen; brain // 20p11.2-p11.1 // 5834 ///	PYGB
	8155121	NM_003995 // NPR2 // natriuretic peptide receptor B/guanylate cyclase B (atriona	NPR2
	8118007	NM_001517 // GTF2H4 // general transcription factor IIH, polypeptide 4, 52kDa //	GTF2H4
	8177885	NM_001517 // GTF2H4 // general transcription factor IIH, polypeptide 4, 52kDa //	GTF2H4
	8179205	NM_001517 // GTF2H4 // general transcription factor IIH, polypeptide 4, 52kDa //	GTF2H4
	7919645	NM_014849 // SV2A // synaptic vesicle glycoprotein 2A // 1q21.2 // 9900 /// ENST	SV2A
	7979721	BC104940 // C14orf83 // chromosome 14 open reading frame 83 // 14q24.1 // 161145	C14orf83
	7922416	NR_003941 // SNORD75 // small nucleolar RNA, C/D box 75 // 1q25.1 // 692195	SNORD75
	8131339	NM_003088 // FSCN1 // fascin homolog 1, actin-bundling protein (Strongylocentrot	FSCN1
	8048749	NM_080671 // KCNE4 // potassium voltage-gated channel, Isk-related family, membe	KCNE4
	7946201	NM_012402 // ARFIP2 // ADP-ribosylation factor interacting protein 2 // 11p15 //	ARFIP2
	8171624	NM_001079858 // GPR64 // G protein-coupled receptor 64 // Xp22.13 // 10149 /// N	GPR64
	7914127	NM_002038 // IFI6 // interferon, alpha-inducible protein 6 // 1p35 // 2537 /// N	IFI6
	7910398	NM_004578 // RAB4A // RAB4A, member RAS oncogene family // 1q42-q43 // 5867 ///	RAB4A
	8062409	NM_030877 // CTNNBL1 // catenin, beta like 1 // 20q11.23-q12 // 56259 /// ENST00	CTNNBL1
	8039680	NM_024833 // ZNF671 // zinc finger protein 671 // 19q13.43 // 79891 /// ENST0000	ZNF671
	7953520	NM_201650 // LRRC23 // leucine rich repeat containing 23 // 12p13 // 10233 /// N	LRRC23
	8092594	---
	8073192	NM_006003 // UQCRFS1 // ubiquinol-cytochrome c reductase, Rieske iron-sulfur pol	UQCRFS1
	8039353	NM_000363 // TNNI3 // troponin I type 3 (cardiac) // 19q13.4 // 7137 /// ENST000	TNNI3
	8081219	NM_006100 // ST3GAL6 // ST3 beta-galactoside alpha-2,3-sialyltransferase 6 // 3q	ST3GAL6
	8100026	NM_006095 // ATP8A1 // ATPase, aminophospholipid transporter (APLT), class I, ty	ATP8A1
	8059019	NM_057093 // CRYBA2 // crystallin, beta A2 // 2q34-q36 // 1412 /// NM_005209 //	CRYBA2
	8144416	NR_027000 // LOC349196 // hypothetical LOC349196 // 8p23.1 // 349196 /// AK09483	LOC349196
	8144418	NR_027000 // LOC349196 // hypothetical LOC349196 // 8p23.1 // 349196 /// AK09483	LOC349196
	8144490	NR_027000 // LOC349196 // hypothetical LOC349196 // 8p23.1 // 349196 /// AK09483	LOC349196
	8144492	NR_027000 // LOC349196 // hypothetical LOC349196 // 8p23.1 // 349196 /// AK09483	LOC349196
	8073022	NM_001002880 // CBY1 // chibby homolog 1 (Drosophila) // 22q12 // 25776 /// NM_0	CBY1
	7942674	NM_015516 // TSKU // tsukushin // 11q13.5 // 25987 /// ENST00000333090 // TSKU /	TSKU
	8170576	NM_153478 // CSAG1 // chondrosarcoma associated gene 1 // Xq28 // 158511 /// NM_	CSAG1
	7983606	NM_014335 // EID1 // EP300 interacting inhibitor of differentiation 1 // 15q21.1	EID1
	8074251	NM_001696 // ATP6V1E1 // ATPase, H+ transporting, lysosomal 31kDa, V1 subunit E1	ATP6V1E1
	8140828	NM_003130 // SRI // sorcin // 7q21.1 // 6717 /// NM_198901 // SRI // sorcin // 7	SRI
	7952601	NM_001143820 // ETS1 // v-ets erythroblastosis virus E26 oncogene homolog 1 (avi	ETS1
	7924733	NM_001618 // PARP1 // poly (ADP-ribose) polymerase 1 // 1q41-q42 // 142 /// ENST	PARP1
	8017344	AK123839 // LOC100129112 // hypothetical protein LOC100129112 // 17q23.2 // 1001	LOC100129112
	8093013	NM_005781 // TNK2 // tyrosine kinase, non-receptor, 2 // 3q29 // 10188 /// NM_00	TNK2
	8140371	NM_031925 // TMEM120A // transmembrane protein 120A // 7q11.23 // 83862 /// ENST	TMEM120A
	8173299	NM_021783 // EDA2R // ectodysplasin A2 receptor // Xq12 // 60401 /// ENST0000037	EDA2R
	8140227	NM_000265 // NCF1 // neutrophil cytosolic factor 1 // 7q11.23 // 653361 /// NR_0	NCF1
	8097829	NM_033393 // FHDC1 // FH2 domain containing 1 // 4q31.3 // 85462 /// ENST0000026	FHDC1
	8046604	NM_003659 // AGPS // alkylglycerone phosphate synthase // 2q31.2 // 8540 /// ENS	AGPS
	7962248	---
	7963244	NM_005653 // TFCP2 // transcription factor CP2 // 12q13 // 7024 /// ENST00000257	TFCP2
	7972840	NM_006322 // TUBGCP3 // tubulin, gamma complex associated protein 3 // 13q34 //	TUBGCP3
	8116245	BC063116 // CLK4 // CDC-like kinase 4 // 5q35 // 57396	CLK4
	7971208	NM_152903 // KBTBD6 // kelch repeat and BTB (POZ) domain containing 6 // 13q14.1	KBTBD6
	8056376	NM_006922 // SCN3A // sodium channel, voltage-gated, type III, alpha subunit //	SCN3A
	8082314	NM_032242 // PLXNA1 // plexin A1 // 3q21.3 // 5361 /// ENST00000251772 // PLXNA1	PLXNA1
	8175933	NM_002910 // RENBP // renin binding protein // Xq28 // 5973 /// D10232 // RENBP	RENBP
	7957106	NM_014515 // CNOT2 // CCR4-NOT transcription complex, subunit 2 // 12q15 // 4848	CNOT2
	7960666	NM_133476 // ZNF384 // zinc finger protein 384 // 12p12 // 171017 /// NM_0011357	ZNF384
	8128429	NM_005190 // CCNC // cyclin C // 6q21 // 892 /// NM_001013399 // CCNC // cyclin	CCNC
	8063526	NM_001012971 // C20orf106 // chromosome 20 open reading frame 106 // 20q13.31 //	C20orf106
	8017688	NM_199340 // LRRC37A3 // leucine rich repeat containing 37, member A3 // 17q24.1	LRRC37A3
	8036395	NM_152484 // ZNF569 // zinc finger protein 569 // 19q13.12 // 148266 /// ENST000	ZNF569
	7912303	NM_213566 // DFFA // DNA fragmentation factor, 45kDa, alpha polypeptide // 1p36.	DFFA
	7906797	NM_001002901 // FCRLB // Fc receptor-like B // 1q23.3 // 127943 /// ENST00000367	FCRLB
	8169044	NM_001006933 // TCEAL3 // transcription elongation factor A (SII)-like 3 // Xq22	TCEAL3
	8153819	NM_138496 // CYHR1 // cysteine/histidine-rich 1 // 8q24.3 // 50626 /// ENST00000	CYHR1
	7964575	AK022448 // AVIL // advillin // 12q14.1 // 10677	AVIL
	8110721	NM_024786 // ZDHHC11 // zinc finger, DHHC-type containing 11 // 5p15.33 // 79844	ZDHHC11
	8167835	NM_001039705 // TRO // trophinin // Xp11.22-p11.21 // 7216 /// NM_177556 // TRO	TRO
	8113699	---
	7995674	NM_024335 // IRX6 // iroquois homeobox 6 // 16q11.2-q13 // 79190 /// ENST0000029	IRX6
	8095362	NM_005953 // MT2A // metallothionein 2A // 16q13 // 4502 /// ENST00000245185 //	MT2A
	7930398	NM_005962 // MXI1 // MAX interactor 1 // 10q24-q25 // 4601 /// NM_130439 // MXI1	MXI1
	8031013	NM_001012728 // DPRX // divergent-paired related homeobox // 19q13.42 // 503834	DPRX
	7975113	NM_145165 // CHURC1 // churchill domain containing 1 // 14q23.3 // 91612 /// BC0	CHURC1
	8067495	NM_031215 // CABLES2 // Cdk5 and Abl enzyme substrate 2 // 20q13.33 // 81928 ///	CABLES2
	8113445	BC126144 // FBXL17 // F-box and leucine-rich repeat protein 17 // 5q21.3 // 6483	FBXL17
	7981996	NR_003338 // SNORD116-24 // small nucleolar RNA, C/D box 116-24 // 15q11.2 // 10	SNORD116-24
	8130383	NM_019041 // MTRF1L // mitochondrial translational release factor 1-like // 6q25	MTRF1L
	8155460	NM_033655 // CNTNAP3 // contactin associated protein-like 3 // 9p13.1 // 79937 /	CNTNAP3
	7981945	BC043194 // SNRPN // small nuclear ribonucleoprotein polypeptide N // 15q11.2 //	SNRPN
	7980955	NM_004545 // NDUFB1 // NADH dehydrogenase (ubiquinone) 1 beta subcomplex, 1, 7kD	NDUFB1
	8110166	NM_138820 // HIGD2A // HIG1 hypoxia inducible domain family, member 2A // 5q35.2	HIGD2A
	7982985	NM_014994 // MAPKBP1 // mitogen-activated protein kinase binding protein 1 // 15	MAPKBP1
	7968898	BC039586 // KIAA1704 // KIAA1704 // 13q13-q14 // 55425 /// BC032333 // KIAA1704	KIAA1704
	8015835	NM_004090 // DUSP3 // dual specificity phosphatase 3 // 17q21 // 1845 /// ENST00	DUSP3
	8151066	NM_018120 // ARMC1 // armadillo repeat containing 1 // 8q13.1 // 55156 /// ENST0	ARMC1
	8022612	NM_015461 // ZNF521 // zinc finger protein 521 // 18q11.2 // 25925 /// ENST00000	ZNF521
	8057599	NM_006287 // TFPI // tissue factor pathway inhibitor (lipoprotein-associated coa	TFPI
	8095080	NM_006206 // PDGFRA // platelet-derived growth factor receptor, alpha polypeptid	PDGFRA
	8001350	NM_013263 // BRD7 // bromodomain containing 7 // 16q12 // 29117 /// ENST00000394	BRD7
	8079198	NM_173658 // ZNF660 // zinc finger protein 660 // 3p21.31 // 285349 /// ENST0000	ZNF660
	8073612	NM_000714 // TSPO // translocator protein (18kDa) // 22q13.31 // 706 /// NM_0073	TSPO
	8085263	NM_018447 // TMEM111 // transmembrane protein 111 // 3p25.3 // 55831 /// ENST000	TMEM111
	8061966	NM_016732 // RALY // RNA binding protein, autoantigenic (hnRNP-associated with l	RALY
	8079377	NM_006564 // CXCR6 // chemokine (C-X-C motif) receptor 6 // 3p21 // 10663 /// EN	CXCR6
	8178650	NM_005527 // HSPA1L // heat shock 70kDa protein 1-like // 6p21.3 // 3305 /// ENS	HSPA1L
	8179848	NM_005527 // HSPA1L // heat shock 70kDa protein 1-like // 6p21.3 // 3305 /// ENS	HSPA1L
	8089714	NM_002338 // LSAMP // limbic system-associated membrane protein // 3q13.2-q21 //	LSAMP
	8110158	NM_173664 // ARL10 // ADP-ribosylation factor-like 10 // 5q35.2 // 285598 /// EN	ARL10
	8151471	NM_014018 // MRPS28 // mitochondrial ribosomal protein S28 // 8q21.1-q21.2 // 28	MRPS28
	7986385	NM_145728 // SYNM // synemin, intermediate filament protein // 15q26.3 // 23336	SYNM
	8112740	NM_032367 // ZBED3 // zinc finger, BED-type containing 3 // 5q13.3 // 84327 ///	ZBED3
	8162803	NM_173551 // ANKS6 // ankyrin repeat and sterile alpha motif domain containing 6	ANKS6
	8015712	NM_001040431 // CCDC56 // coiled-coil domain containing 56 // 17q21 // 28958 ///	CCDC56
	8125172	NM_006709 // EHMT2 // euchromatic histone-lysine N-methyltransferase 2 // 6p21.3	EHMT2
	8179884	NM_006709 // EHMT2 // euchromatic histone-lysine N-methyltransferase 2 // 6p21.3	EHMT2
	8095364	NM_014058 // TMPRSS11E // transmembrane protease, serine 11E // 4q13.2 // 28983	TMPRSS11E
	7947248	NM_031217 // KIF18A // kinesin family member 18A // 11p14.1 // 81930 /// ENST000	KIF18A
	8074980	NM_000853 // GSTT1 // glutathione S-transferase theta 1 // 22q11.23 // 2952 ///	GSTT1
	8024323	NM_138393 // REEP6 // receptor accessory protein 6 // 19p13.3 // 92840 /// ENST0	REEP6
	8004741	NM_001037144 // CNTROB // centrobin, centrosomal BRCA2 interacting protein // 17	CNTROB
	8151547	---
	8119357	NM_015345 // DAAM2 // dishevelled associated activator of morphogenesis 2 // 6p2	DAAM2
	8039586	NM_144690 // ZNF582 // zinc finger protein 582 // 19q13.43 // 147948 /// ENST000	ZNF582
	7959586	NM_180699 // SNRNP35 // small nuclear ribonucleoprotein 35kDa (U11/U12) // 12q24	SNRNP35
	8001496	NM_007006 // NUDT21 // nudix (nucleoside diphosphate linked moiety X)-type motif	NUDT21
	8042487	NM_178439 // GMCL1 // germ cell-less homolog 1 (Drosophila) // 2p13.3 // 64395 /	GMCL1
	8109438	NM_033551 // LARP1 // La ribonucleoprotein domain family, member 1 // 5q33.2 //	LARP1
	8177544	AK289851 // SMA5 // glucuronidase, beta pseudogene // 5q13 // 11042 /// BC171739	SMA5
	7968911	---
	8049487	NM_024101 // MLPH // melanophilin // 2q37.3 // 79083 /// NM_001042467 // MLPH //	MLPH
	8037408	NM_002250 // KCNN4 // potassium intermediate/small conductance calcium-activated	KCNN4
	8160839	NM_024348 // DCTN3 // dynactin 3 (p22) // 9p13 // 11258 /// NM_007234 // DCTN3 /	DCTN3
	8107850	NM_175856 // CHSY3 // chondroitin sulfate synthase 3 // 5q23.3 // 337876 /// ENS	CHSY3
	8177120	NM_001033515 // LOC100132288 // hypothetical protein LOC100132288 // 21p11.2 //	LOC100132288
	8124534	NM_003546 // HIST1H4L // histone cluster 1, H4l // 6p22-p21.3 // 8368 /// BC0693	HIST1H4L
	8117748	NM_206814 // MOG // myelin oligodendrocyte glycoprotein // 6p22.1 // 4340 /// NM	MOG
	8124380	NM_005325 // HIST1H1A // histone cluster 1, H1a // 6p21.3 // 3024 /// ENST000002	HIST1H1A
	8138363	NM_015464 // SOSTDC1 // sclerostin domain containing 1 // 7p21.1 // 25928 /// EN	SOSTDC1
	7962375	NM_153026 // PRICKLE1 // prickle homolog 1 (Drosophila) // 12q12 // 144165 /// N	PRICKLE1
	7905171	NM_004698 // PRPF3 // PRP3 pre-mRNA processing factor 3 homolog (S. cerevisiae)	PRPF3
	7964033	NM_173595 // ANKRD52 // ankyrin repeat domain 52 // 12q13.3 // 283373 /// ENST00	ANKRD52
	7965964	NM_032148 // SLC41A2 // solute carrier family 41, member 2 // 12q23.3 // 84102 /	SLC41A2
	8051273	---
	8150928	NM_003580 // NSMAF // neutral sphingomyelinase (N-SMase) activation associated f	NSMAF
	8092578	NM_004454 // ETV5 // ets variant 5 // 3q28 // 2119 /// ENST00000306376 // ETV5 /	ETV5
	8088954	---
	8021286	NM_173529 // C18orf54 // chromosome 18 open reading frame 54 // 18q21.2 // 16268	C18orf54
	8041813	NM_014171 // CRIPT // cysteine-rich PDZ-binding protein // 2p21 // 9419 /// ENST	CRIPT
	8160587	NM_002493 // NDUFB6 // NADH dehydrogenase (ubiquinone) 1 beta subcomplex, 6, 17k	NDUFB6
	8153536	NM_001136033 // PUF60 // poly-U binding splicing factor 60KDa // 8q24.2-qter //	PUF60
	8077879	NM_133625 // SYN2 // synapsin II // 3p25 // 6854 /// NM_003178 // SYN2 // synaps	SYN2
	8156196	NM_001001709 // C9orf170 // chromosome 9 open reading frame 170 // 9q21.33 // 40	C9orf170
	7964759	NM_021150 // GRIP1 // glutamate receptor interacting protein 1 // 12q14.3 // 234	GRIP1
	8088636	---
	8030925	NM_001145434 // LOC400713 // zinc finger protein LOC400713 // 19q13.41 // 400713	LOC400713
	8048752	NM_022915 // MRPL44 // mitochondrial ribosomal protein L44 // 2q36.1 // 65080 //	MRPL44
	7914648	NM_198040 // PHC2 // polyhomeotic homolog 2 (Drosophila) // 1p34.3 // 1912 /// N	PHC2
	8048081	NM_024532 // SPAG16 // sperm associated antigen 16 // 2q34 // 79582 /// NM_00102	SPAG16
	8104079	NM_005245 // FAT1 // FAT tumor suppressor homolog 1 (Drosophila) // 4q35 // 2195	FAT1
	8151207	---
	7990873	NM_032246 // MEX3B // mex-3 homolog B (C. elegans) // 15q25.2 // 84206 /// ENST0	MEX3B
	8034897	NM_001005190 // OR7A10 // olfactory receptor, family 7, subfamily A, member 10 /	OR7A10
	8035304	NM_004335 // BST2 // bone marrow stromal cell antigen 2 // 19p13.2 // 684 /// EN	BST2
	8075585	NM_014306 // C22orf28 // chromosome 22 open reading frame 28 // 22q12 // 51493 /	C22orf28
	8138941	NM_001002009 // NT5C3 // 5'-nucleotidase, cytosolic III // 7p14.3 // 51251 /// N	NT5C3
	7923043	NM_198503 // KCNT2 // potassium channel, subfamily T, member 2 // 1q31.3 // 3434	KCNT2
	8164006	---
	8061497	NR_003579 // FRG1B // FSHD region gene 1 family, member B // 20q11.21 // 284802	FRG1B
	7909371	NM_000573 // CR1 // complement component (3b/4b) receptor 1 (Knops blood group)	CR1
	7958895	NM_006187 // OAS3 // 2'-5'-oligoadenylate synthetase 3, 100kDa // 12q24.2 // 494	OAS3
	8138202	NM_004968 // ICA1 // islet cell autoantigen 1, 69kDa // 7p22 // 3382 /// NM_0223	ICA1
	7942381	NM_033388 // ATG16L2 // ATG16 autophagy related 16-like 2 (S. cerevisiae) // 11q	ATG16L2
	8020455	NM_005257 // GATA6 // GATA binding protein 6 // 18q11.1-q11.2 // 2627 /// ENST00	GATA6
	8027233	NM_033204 // ZNF101 // zinc finger protein 101 // 19p13.11 // 94039 /// ENST0000	ZNF101
	8073296	NM_005297 // MCHR1 // melanin-concentrating hormone receptor 1 // 22q13.2 // 284	MCHR1
	8080438	NM_014041 // SPCS1 // signal peptidase complex subunit 1 homolog (S. cerevisiae)	SPCS1
	8054037	---
	7958207	---
	8108861	NM_030571 // NDFIP1 // Nedd4 family interacting protein 1 // 5q31.3 // 80762 ///	NDFIP1
	7999044	NM_004380 // CREBBP // CREB binding protein // 16p13.3 // 1387 /// NM_001079846	CREBBP
	7899753	NM_005356 // LCK // lymphocyte-specific protein tyrosine kinase // 1p34.3 // 393	LCK
	7968199	NM_001260 // CDK8 // cyclin-dependent kinase 8 // 13q12 // 1024 /// ENST00000381	CDK8
	7990971	NM_030594 // CPEB1 // cytoplasmic polyadenylation element binding protein 1 // 1	CPEB1
	8158918	NM_012204 // GTF3C4 // general transcription factor IIIC, polypeptide 4, 90kDa /	GTF3C4
	8050128	NM_020738 // KIDINS220 // kinase D-interacting substrate, 220kDa // 2p24 // 5749	KIDINS220
	8097282	NM_005841 // SPRY1 // sprouty homolog 1, antagonist of FGF signaling (Drosophila	SPRY1
	8149165	NR_027000 // LOC349196 // hypothetical LOC349196 // 8p23.1 // 349196 /// AK09483	LOC349196
	8149167	NR_027000 // LOC349196 // hypothetical LOC349196 // 8p23.1 // 349196 /// AK09483	LOC349196
	7997381	NM_001100624 // CENPN // centromere protein N // 16q23.2 // 55839 /// NM_0011006	CENPN
	8084732	NM_022147 // RTP4 // receptor (chemosensory) transporter protein 4 // 3q27.3 //	RTP4
	8079964	---
	7924874	NM_016102 // TRIM17 // tripartite motif-containing 17 // 1q42 // 51127 /// NM_00	TRIM17
	8174610	NM_020871 // LRCH2 // leucine-rich repeats and calponin homology (CH) domain con	LRCH2
	8097973	NM_000857 // GUCY1B3 // guanylate cyclase 1, soluble, beta 3 // 4q31.3-q33 // 29	GUCY1B3
	8110399	NM_007255 // B4GALT7 // xylosylprotein beta 1,4-galactosyltransferase, polypepti	B4GALT7
	7967656	---
	8066402	NM_016470 // C20orf111 // chromosome 20 open reading frame 111 // 20q13.11 // 51	C20orf111
	8153002	NM_001135242 // NDRG1 // N-myc downstream regulated 1 // 8q24.3 // 10397 /// NM_	NDRG1
	8053046	NM_003584 // DUSP11 // dual specificity phosphatase 11 (RNA/RNP complex 1-intera	DUSP11
	8130102	NM_007044 // KATNA1 // katanin p60 (ATPase-containing) subunit A 1 // 6q25.1 //	KATNA1
	8023121	NM_013305 // ST8SIA5 // ST8 alpha-N-acetyl-neuraminide alpha-2,8-sialyltransfera	ST8SIA5
	7992682	AK293900 // PDPK1 // 3-phosphoinositide dependent protein kinase-1 // 16p13.3 //	PDPK1
	7994609	NM_014298 // QPRT // quinolinate phosphoribosyltransferase // 16p11.2 // 23475 /	QPRT
	8097288	NM_024582 // FAT4 // FAT tumor suppressor homolog 4 (Drosophila) // 4q28.1 // 79	FAT4
	8019376	NM_022156 // DUS1L // dihydrouridine synthase 1-like (S. cerevisiae) // 17q25.3	DUS1L
	8022674	NM_001792 // CDH2 // cadherin 2, type 1, N-cadherin (neuronal) // 18q11.2 // 100	CDH2
	8078784	NM_005108 // XYLB // xylulokinase homolog (H. influenzae) // 3p22-p21.3 // 9942	XYLB
	7962358	NM_005748 // YAF2 // YY1 associated factor 2 // 12q12 // 10138 /// ENST000003277	YAF2
	8069676	NM_006988 // ADAMTS1 // ADAM metallopeptidase with thrombospondin type 1 motif,	ADAMTS1
	8064842	---
	8056860	NM_003387 // WIPF1 // WAS/WASL interacting protein family, member 1 // 2q31.1 //	WIPF1
	8001587	NM_005550 // KIFC3 // kinesin family member C3 // 16q13-q21 // 3801 /// NM_00113	KIFC3
	8162449	NM_031486 // ZNF484 // zinc finger protein 484 // 9q22.31 // 83744 /// NM_001007	ZNF484
	8148206	---
	7945158	---
	7952046	NM_144765 // MPZL2 // myelin protein zero-like 2 // 11q24 // 10205 /// NM_005797	MPZL2
	8112312	NM_014473 // DIMT1L // DIM1 dimethyladenosine transferase 1-like (S. cerevisiae)	DIMT1L
	7951363	NR_000035 // CASP12 // caspase 12 (gene/pseudogene) // 11q22.3 // 120329 /// AY3	CASP12
	7995040	NM_001122957 // BCKDK // branched chain ketoacid dehydrogenase kinase // 16p11.2	BCKDK
	7976333	NM_015676 // C14orf109 // chromosome 14 open reading frame 109 // 14q32.12 // 26	C14orf109
	7990391	NM_000499 // CYP1A1 // cytochrome P450, family 1, subfamily A, polypeptide 1 //	CYP1A1
	7974461	NR_003225 // LGALS3 // lectin, galactoside-binding, soluble, 3 // 14q21-q22 // 3	LGALS3
	8121672	NM_182645 // VGLL2 // vestigial like 2 (Drosophila) // 6q22.1 // 245806 /// NM_1	VGLL2
	7969574	NM_000224 // KRT18 // keratin 18 // 12q13 // 3875 /// NM_199187 // KRT18 // kera	KRT18
	8159786	NR_027156 // TUBBP5 // tubulin, beta pseudogene 5 // 9q34.3 // 643224 /// ENST00	TUBBP5
	7981978	NR_003330 // SNORD116-15 // small nucleolar RNA, C/D box 116-15 // 15q11.2 // 10	SNORD116-15
	7970455	NM_015974 // CRYL1 // crystallin, lambda 1 // 13q12.11 // 51084 /// ENST00000298	CRYL1
	7991395	AF180519 // GABARAPL3 // GABA(A) receptors associated protein like 3 (pseudogene	GABARAPL3
	8161288	NM_033655 // CNTNAP3 // contactin associated protein-like 3 // 9p13.1 // 79937 /	CNTNAP3
	8151279	---
	8005576	NM_139033 // MAPK7 // mitogen-activated protein kinase 7 // 17p11.2 // 5598 ///	MAPK7
	8113614	---
	8129522	NM_004830 // MED23 // mediator complex subunit 23 // 6q22.33-q24.1 // 9439 /// N	MED23
	8155359	NM_033655 // CNTNAP3 // contactin associated protein-like 3 // 9p13.1 // 79937 /	CNTNAP3
	8006181	---
	8149953	---
	8179391	NR_026717 // STK19 // serine/threonine kinase 19 // 6p21.3 // 8859 /// NM_004197	STK19
	8168087	NM_001551 // IGBP1 // immunoglobulin (CD79A) binding protein 1 // Xq13.1-q13.3 /	IGBP1
	8118915	NM_003427 // ZNF76 // zinc finger protein 76 (expressed in testis) // 6p21.3-p21	ZNF76
	7909931	NM_144695 // C1orf58 // chromosome 1 open reading frame 58 // 1q41 // 148362 ///	C1orf58
	8113726	NM_000943 // PPIC // peptidylprolyl isomerase C (cyclophilin C) // 5q23.2 // 548	PPIC
	8152323	NM_001568 // EIF3E // eukaryotic translation initiation factor 3, subunit E // 8	EIF3E
	8048171	AK125369 // DKFZp434H1419 // hypothetical protein DKFZp434H1419 // 2q35 // 15096	DKFZp434H1419
	8065630	NR_026959 // LOC284805 // hypothetical LOC284805 // 20q11.21 // 284805	LOC284805
	8110224	NM_012171 // TSPAN17 // tetraspanin 17 // 5q35.3 // 26262 /// NM_130465 // TSPAN	TSPAN17
	7980744	NM_004755 // RPS6KA5 // ribosomal protein S6 kinase, 90kDa, polypeptide 5 // 14q	RPS6KA5
	8161774	NM_017662 // TRPM6 // transient receptor potential cation channel, subfamily M,	TRPM6
	8101762	NM_000345 // SNCA // synuclein, alpha (non A4 component of amyloid precursor) //	SNCA
	7958466	NM_001093 // ACACB // acetyl-Coenzyme A carboxylase beta // 12q24.11 // 32 /// E	ACACB
	8154100	NM_003383 // VLDLR // very low density lipoprotein receptor // 9p24 // 7436 ///	VLDLR
	7917052	NM_152697 // SLC44A5 // solute carrier family 44, member 5 // 1p31.1 // 204962 /	SLC44A5
	7962783	NM_024095 // ASB8 // ankyrin repeat and SOCS box-containing 8 // 12q13.11 // 140	ASB8
	7938128	NM_144666 // DNHD1 // dynein heavy chain domain 1 // 11p15.4 // 144132 /// ENST0	DNHD1
	8071434	NM_005207 // CRKL // v-crk sarcoma virus CT10 oncogene homolog (avian)-like // 2	CRKL
	7923974	---
	7980358	NM_013382 // POMT2 // protein-O-mannosyltransferase 2 // 14q24 // 29954 /// ENST	POMT2
	7948794	NM_203422 // LRRN4CL // LRRN4 C-terminal like // 11q12.3 // 221091 /// ENST00000	LRRN4CL
	8007084	NM_000964 // RARA // retinoic acid receptor, alpha // 17q21 // 5914 /// NM_00102	RARA
	8043909	NM_002518 // NPAS2 // neuronal PAS domain protein 2 // 2q11.2 // 4862 /// ENST00	NPAS2
	8085122	AB024705 // C3orf32 // chromosome 3 open reading frame 32 // 3p26.1 // 51066 ///	C3orf32
	8150428	NM_003012 // SFRP1 // secreted frizzled-related protein 1 // 8p12-p11.1 // 6422	SFRP1
	8172035	NM_006520 // DYNLT3 // dynein, light chain, Tctex-type 3 // Xp21 // 6990 /// ENS	DYNLT3
	8014248	NM_144682 // SLFN13 // schlafen family member 13 // 17q12 // 146857 /// ENST0000	SLFN13
	8116635	NR_026650 // BPHL // biphenyl hydrolase-like (serine hydrolase) // 6p25 // 670 /	BPHL
	7981161	NM_152592 // C14orf49 // chromosome 14 open reading frame 49 // 14q32.13 // 1611	C14orf49
	7949645	NM_207340 // ZDHHC24 // zinc finger, DHHC-type containing 24 // 11q13.2 // 25435	ZDHHC24
	8152582	NM_024094 // DSCC1 // defective in sister chromatid cohesion 1 homolog (S. cerev	DSCC1
	7996241	NM_001160305 // SETD6 // SET domain containing 6 // 16q21 // 79918 /// NM_024860	SETD6
	7980983	NM_022151 // MOAP1 // modulator of apoptosis 1 // 14q32 // 64112 /// ENST0000029	MOAP1
	7902158	NM_152665 // TCTEX1D1 // Tctex1 domain containing 1 // 1p31.3 // 200132 /// ENST	TCTEX1D1
	8031640	NM_152478 // ZNF583 // zinc finger protein 583 // 19q13.43 // 147949 /// NM_0011	ZNF583
	8113800	NM_001999 // FBN2 // fibrillin 2 // 5q23-q31 // 2201 /// ENST00000262464 // FBN2	FBN2
	7983054	NR_027911 // CAPN3 // calpain 3, (p94) // 15q15.1-q21.1 // 825 /// NR_027912 //	CAPN3
	7914878	AY605064 // LOC100289612 // arsenic transactivated protein 1 // 1p34.3 // 100289	LOC100289612
	8039236	NM_021250 // LILRA5 // leukocyte immunoglobulin-like receptor, subfamily A (with	LILRA5
	7975095	NM_015549 // PLEKHG3 // pleckstrin homology domain containing, family G (with Rh	PLEKHG3
	7938139	NM_144666 // DNHD1 // dynein heavy chain domain 1 // 11p15.4 // 144132 /// ENST0	DNHD1
	8168868	NM_016608 // ARMCX1 // armadillo repeat containing, X-linked 1 // Xq21.33-q22.2	ARMCX1
	7906128	NM_014655 // SLC25A44 // solute carrier family 25, member 44 // 1q22 // 9673 ///	SLC25A44
	8153664	NM_015201 // BOP1 // block of proliferation 1 // 8q24.3 // 23246 /// ENST0000030	BOP1
	7949896	ENST00000454336 // OR7E87P // olfactory receptor, family 7, subfamily E, member	OR7E87P
	8090098	NM_053025 // MYLK // myosin light chain kinase // 3q21 // 4638 /// NM_053026 //	MYLK
	8088020	NM_002218 // ITIH4 // inter-alpha (globulin) inhibitor H4 (plasma Kallikrein-sen	ITIH4
	7972003	NM_007249 // KLF12 // Kruppel-like factor 12 // 13q22 // 11278 /// ENST000003776	KLF12
	8037579	NM_202001 // ERCC1 // excision repair cross-complementing rodent repair deficien	ERCC1
	8003503	NM_000135 // FANCA // Fanconi anemia, complementation group A // 16q24.3 // 2175	FANCA
	7977933	NM_012244 // SLC7A8 // solute carrier family 7 (cationic amino acid transporter,	SLC7A8
	7956242	NM_144576 // COQ10A // coenzyme Q10 homolog A (S. cerevisiae) // 12q13.3 // 9305	COQ10A
	8152297	NM_001146 // ANGPT1 // angiopoietin 1 // 8q22.3-q23 // 284 /// ENST00000297450 /	ANGPT1
	8010747	NM_212492 // GPS1 // G protein pathway suppressor 1 // 17q25.3 // 2873 /// NM_00	GPS1
	7920515	NM_017582 // UBE2Q1 // ubiquitin-conjugating enzyme E2Q family member 1 // 1q21.	UBE2Q1
	8041745	NM_024766 // C2orf34 // chromosome 2 open reading frame 34 // 2p21 // 79823 ///	C2orf34
	7987248	NR_027410 // GOLGA8B // golgi autoantigen, golgin subfamily a, 8B // 15q14 // 44	GOLGA8B
	8104926	---
	8123606	BC025340 // MGC39372 // hypothetical protein MGC39372 // 6p25.2 // 221756 /// XM	MGC39372
	7968297	NM_015932 // POMP // proteasome maturation protein // 13q12.3 // 51371 /// ENST0	POMP
	7951838	NM_003904 // ZNF259 // zinc finger protein 259 // 11q23.3 // 8882 /// ENST000002	ZNF259
	7956076	NM_001798 // CDK2 // cyclin-dependent kinase 2 // 12q13 // 1017 /// NM_052827 //	CDK2
	8027778	NM_144779 // FXYD5 // FXYD domain containing ion transport regulator 5 // 19q12-	FXYD5
	8098328	NM_017423 // GALNT7 // UDP-N-acetyl-alpha-D-galactosamine:polypeptide N-acetylga	GALNT7
	8056810	AK095037 // LOC100129312 // hypothetical LOC100129312 // 2q31.1 // 100129312	LOC100129312
	8031414	NM_133180 // EPS8L1 // EPS8-like 1 // 19q13.42 // 54869 /// NM_017729 // EPS8L1	EPS8L1
	8011817	NM_014519 // ZNF232 // zinc finger protein 232 // 17p13-p12 // 7775 /// ENST0000	ZNF232
	8004556	NM_018081 // WRAP53 // WD repeat containing, antisense to TP53 // 17p13.1 // 551	WRAP53
	8103389	NM_001334 // CTSO // cathepsin O // 4q31-q32 // 1519 /// ENST00000281527 // CTSO	CTSO
	8015715	NM_003766 // BECN1 // beclin 1, autophagy related // 17q21 // 8678 /// NM_173478	BECN1
	7914904	NM_032017 // STK40 // serine/threonine kinase 40 // 1p34.3 // 83931 /// ENST0000	STK40
	8012856	NM_018127 // ELAC2 // elaC homolog 2 (E. coli) // 17p11.2 // 60528 /// ENST00000	ELAC2
	8121225	NM_175768 // GRIK2 // glutamate receptor, ionotropic, kainate 2 // 6q16.3-q21 //	GRIK2
	7923731	NM_015375 // DSTYK // dual serine/threonine and tyrosine protein kinase // 1q32.	DSTYK
	8129974	NM_032020 // FUCA2 // fucosidase, alpha-L- 2, plasma // 6q24 // 2519 /// ENST000	FUCA2
	8115524	NM_014666 // CLINT1 // clathrin interactor 1 // 5q33.3 // 9685 /// ENST000004118	CLINT1
	8014454	NM_025109 // MYO19 // myosin XIX // 17q12 // 80179 /// NM_001033580 // MYO19 //	MYO19
	8145227	NM_001160036 // RHOBTB2 // Rho-related BTB domain containing 2 // 8p21.3 // 2322	RHOBTB2
	8139228	NM_001099858 // C7orf25 // chromosome 7 open reading frame 25 // 7p14-p11.2 // 7	C7orf25
	8035600	NM_017814 // TMEM161A // transmembrane protein 161A // 19p13.11 // 54929 /// ENS	TMEM161A
	8008310	NM_152463 // EME1 // essential meiotic endonuclease 1 homolog 1 (S. pombe) // 17	EME1
	8172538	NM_007075 // WDR45 // WD repeat domain 45 // Xp11.23 // 11152 /// NM_001029896 /	WDR45
	8022514	NM_032933 // C18orf45 // chromosome 18 open reading frame 45 // 18q11.2 // 85019	C18orf45
	7907058	NM_002697 // POU2F1 // POU class 2 homeobox 1 // 1q22-q23 // 5451 /// ENST000002	POU2F1
	8049684	NM_001033575 // DUSP28 // dual specificity phosphatase 28 // 2q37.3 // 285193 //	DUSP28
	8054020	BC038583 // FAM178B // family with sequence similarity 178, member B // 2q11.2 /	FAM178B
	8007850	NM_014834 // LRRC37A // leucine rich repeat containing 37A // 17q21.31 // 9884 /	LRRC37A
	7933707	NM_032997 // ZWINT // ZW10 interactor // 10q21-q22 // 11130 /// NM_007057 // ZWI	ZWINT
	8070295	---
	7967900	NM_003453 // ZMYM2 // zinc finger, MYM-type 2 // 13q11-q12 // 7750 /// NM_197968	ZMYM2
	8139656	NM_001001555 // GRB10 // growth factor receptor-bound protein 10 // 7p12-p11.2 /	GRB10
	8174271	NM_016370 // RAB9B // RAB9B, member RAS oncogene family // Xq22.1-q22.3 // 51209	RAB9B
	8109938	NM_022897 // RANBP17 // RAN binding protein 17 // 5q34 // 64901 /// ENST00000389	RANBP17
[truncated: 3,041 more rows]
